# Supplementary material for: Engineered CRISPR-OsCas12f1 and RhCas12f1 with robust activities and expanded target range for genome editing
Source: Nat Commun. 2023 Apr 11;14:2046. doi: 10.1038/s41467-023-37829-7 (PMC10090079; doi:10.1038/s41467-023-37829-7)
Supplement: Supplementary file 5 — Supplementary Data 1 [file 41467_2023_37829_MOESM5_ESM.xls]

## Sheet: Sheet1
Supplementary Data 1. List of identified CRISPR-Cas12f1 systems
	name	Species/sourece	PAM used for GFP activation efficiency	DR	tracrRNA	sgRNA-scaffold	protein sequences
undocumented CRISPR-Cas12f systems	Ob2Cas12f1	Oscillospiraceae bacterium	5'-TTTC	GATGCATCTCACGCGTGTCCGTGGCTTGAAGG	CTGGGACTTCACCCAAAATCGAGACAGTGGCCGTCAGCCTTCCCATCGGGAAGCGGGCAATACACTCGAAAAGGTTAAGATGCACATAGTAATCCGTGCATGAGCCAC	CTGGGACTTCACCCAAAATCGAGACAGTGGCCGTCAGCCTTCCCATCGGGAAGCGGGCAATACACTCGAAAAGGTTAAGATGCACATAGTAATCCGTGCATGAGCCACGAAAGTGGCTTGAAGG	MSKGSLAKVMKYELRYLDGAGSFEQMQERLWVLQRQTREILNRSTQISFHWDYTSREHFEQTGQYLDVFSETGYKRLDGYIYSRVKDSCGDMASGNINATLQKAWNKYGTSKLDVLRGQMSLPSYKKDQPLVIEKHNIRLSMDGQQALAEITLFSNKFKKENSLSSNVRFAFQLHDGTQRRILNSVLSGEYGLGQCQLVYDRPKWFLLLTYTFTPQNRQLDPDRILGVDLGECYALCASVFGEYGSLRIEGGEVTAYAKKLEARKRSLQKQAAVCGEGRKGHGTKTRVADAYQMQDRIANFRDTVNHRYSKALIDYALKNQCGTIQMEDLSGIRQDTGFPKFLQHWTYYDLQSKIENKAKEHDIRIVKINPRYTSQRCSKCGAIDSGSRTSQARFCCTK…
	Ob3Cas12f1	Oscillospiraceae bacterium	5'-TTTC	GTTGCAACCCGCTCGCTGGTGTGACTTGAAGG	AAGGGACGACTTCCCGTCCCAAAATCGAGATAGTGGTCCTGATTCTTTGATTTCAAAGCGGACAATACACTCGATAAGGTTAAGATGCACATAGGAATCCGTGCATGGGTCACA	AAGGGACGACTTCCCGTCCCAAAATCGAGATAGTGGTCCTGATTCTTTGATTTCAAAGCGGACAATACACTCGATAAGGTTAAGATGCACATAGGAATCCGTGCATGGGTCACAGAAATGTGACTTGAAGG	MGKGEISKVMKYELRYLDGSGSFEEMQQRVWALQRKTREIQNRTVQIAFHWDYINREHFIQTGNNLNVLQETGYKRLDGYIYDRLKGQSAEMSGANLNATIQTAWKKYNSAKPKVLSGTMSVPSFKRDQPLIINSNCVKFSRSESECLAELTLFSREYKKEHDLSSNVRFAIRLHDSTQRSILERVLSGAYRKGQCQLVYQRPKWFLFLTYSFFPMQHDLDPEKYLGVDLGECCALYASSVGEYGSLKLEGGEITAFAKQLEARKRSMQKQAAYCGEGRIGHGTKTRVADVYKMENRIANFRDTVNHRYSKALIDYAVKHQYGTIQMEDLSGIKNDTGFPKFLRHWTYFDLQEKIDAKAREHGIHVVKVNPQYTSQRCSKCGSIDSRNRKSQKEFCCLN…
	OsCas12f1	Oscillibacter sp.	5'-TTTC	GTTGCAACCCGCGTATGGGCGCGGCTTGAAGG	AGGGACGACTTCCCGTCCCAAAATCGAGACAGTAGCCGTAAAACTTTGAGTTTCAGAGTGGGCGACACACTCGAAAAGGTTAAGATATGCACATAGTAATCCGTGCATGAGCCGC	AGGGACGACTTCCCGTCCCAAAATCGAGACAGTAGCCGTAAAACTTTGAGTTTCAGAGTGGGCGACACACTCGAAAAGGTTAAGATATGCACATAGTAATCCGTGCATGAGCCGCGAAAGCGGCTTGAAGG	MGKGVLAKVMKYELRYLDGCGDFSNMQEQVWALQRQTREILNRSIQIAFQWDCANSEHHRKTGEYLDLKTETGYKRLDGHIYNCLKGQYEDMATSNLNATIQKAWKKYNSSKKEILRGSMSIPSYKMNQPLTLDKNTVKLSEGERNPIVTLTLFSDKFKRAQGVSNVKFSMPLHDGTQRAIFANLMNGTYQLGECQLVYKRPKWFLFVTYKFPPVEHPLDPDKILGVDMGEACALYASTFGEHGYLKIDGGEITKYAKKMEARIRSMQKQAAHCGEGRIGHGTKTRVSVVYQAKDKVARFRDTINHRYSKALIDYALKNQCGTIQMEDLTGIKEDTGFPKFLRHWTYYDLQSKIEAKAAEHGIQVVKINPRHTSQRCSRCGHIDKANRTSQADFCCTKC…
	Cb1Cas12f1	Clostridia bacterium	5'-TTTC	GTTGCAACACGCGCGAAGGTGCGGCTTGAAGG	GATTCAGGGGCGACTTCCCGCCCTGAAATCGAGAAAGTGGTCGTAAGCCGGAAGCATTTCCGCAGACAATACACTCGAAAAGGTTAAGATATGCACATAGTAATCCGTGCATGGGTCGCATT	GATTCAGGGGCGACTTCCCGCCCTGAAATCGAGAAAGTGGTCGTAAGCCGGAAGCATTTCCGCAGACAATACACTCGAAAAGGTTAAGATATGCACATAGTAATCCGTGCATGGGTCGCATTGAAAGGTGCGGCTTGAAGG	MAKGTVTKVMKYELRYLSGFSDFHAMQQAVWGLQRQSREILNKTIQMAFHWDYISRENFNANGVYLDVKAETGYKTYDGYIYNSLKSAYADMAAANLNAAIQKAWKKYKDAKMEVLRGTMSTPSYRSDQPVLINKNCVKLFDGGVRLTLFSDRFKRENNLNGNLEFAVQLHDGTQRSIFANLLNGTYALGQCQLVYDKRKWFLLVTYIFTPEKHELDPEKILGVDLGQTYALYASSVCARGTFRIEGGEAAECAHRLEQRKRSLQQQARFCGEGRVGHGTKTRVAAVYSAGDKIASYRDSINHRYSKALVEYAVKNGYGTIQMEDLTGIQNDLDHPKRLQHWTYYDLQTKIENKAKEHGVGVVKVNPRYTSQRCSRCGHIERENRPTQKVFCCKACGFE…
	Cb2Cas12f1	Clostridia bacterium	5'-TTTC	GTTGCAACACGCGCGTAAGGATGACTTGAAGG	AATTTAGGACTTCCCTGAAATCGAGAAAGTGGCCGTAAGACGCAGTTCCTTGCGCCGGCAATACACTCGAAAAGGTTAAGATGCACATAGTAATCCGTGCATGGGTCAT	AATTTAGGACTTCCCTGAAATCGAGAAAGTGGCCGTAAGACGCAGTTCCTTGCGCCGGCAATACACTCGAAAAGGTTAAGATGCACATAGTAATCCGTGCATGGGTCATGAAAATGACTTGAAGG	MCALTKIMKYELRYLDGFPDFSAMQNAVWPLQRQTREILNRTIQEAYRWDYFSATKKKETGEYPDLQKETGYKRLDGYIYHVLSPDYPDFSSSGVNATIQKAWKKYKSSKADVWKGEMSLPSYKSDQPIVLHAKQIKLSGDTRAAAATLSLFSNKFKKEHEISGNVQFAITLHDNTQRTIYQKLRNGEYKLSESQLVYDKKKWFLYLAYSFNPAEHALDPEKILGVDMGEKFALYASSFGEYGHFKIEGSEVTEYAKALERRRRSLQQQARYCGEGRIGHGTKTRVGVVYREEDRIANFRSTINHRYSKALIEYAVKNGYGTIQMENLTGIKENLQFPRRLQHWTYYDLQSKIEAKAKEHGIAVVKVNPKHTSQRCSRCGHIAAENRPKQEVFQCVKCG…
	Cb5Cas12f1	Clostridiales bacterium	5'-GTTC	GTTGCAACTCGCACGTTGGCACTGGTTGAAGG	AATCGAGATAGCAGCCATTTGAAGACGGTCTTGCACTCGAAAAGGTCAAGATGCACACAATAATCCGTGCATGGTCAGTGT	AATCGAGATAGCAGCCATTTGAAGACGGTCTTGCACTCGAAAAGGTCAAGATGCACACAATAATCCGTGCATGGTCAGTGTGAAAACACTGGTTGAAGG	MAKKGNSQKKQIVKVMKYELKYEKGCADFNEMQNELWKLQRQTREVMNRTIQLCYHWSYVQAEYCKQHGCARRDVKPCDVYETNATSLDGYIYQLLKVEYPDFFMKNLNATLRKAHQKYDALLFDIQEGNSSIPSFKKDQPLIFEKKAICISKCLPDKRQITLSCFSDSYIDAHPTLDKITFTVRARSASEKSIFDHIISGKYALGTSQLVYEKKKWFFLLSYKFTPESVDVNPEKVLGVDLGVVNALCAGSVENPHDSLFIKGTEAIEQIRRLEARKRDLQKQARYPGDGRIGHGTKTRVSPVYQTRDAIARMQDTLNHRWSRALIDFACKKGYGTIQMEDLSGIKAMESEKPYLKHWTYFDLQSKIIYKAEEKGIRVVKVNPKCTSRRCSACGYISK…
	Ob1Cas12f1	Oscillospiraceae bacterium	5'-GTTC	GTTGCAATTTGTATACGAGTGTGACTTGAAGG	TATTTAGGGCGACTTCACGTCCTCAAATCGAGAAAGTGAGCGTAAGACTTGGCTTCTGTCAAGCGGTTAATACACTCGAGAAGGTTAATATGCACATAGTAATCCGTGCATGAGTCACT	TATTTAGGGCGACTTCACGTCCTCAAATCGAGAAAGTGAGCGTAAGACTTGGCTTCTGTCAAGCGGTTAATACACTCGAGAAGGTTAATATGCACATAGTAATCCGTGCATGAGTCACTGAAAGTGACTTGAAGG	MAEKTIVKVMKFELRYIDGAGEFSEMQKHLWELQKQTREVLNKTIQMGYALECKRFAHHDKTGQWLDDKELTGSKYKAVADYINAELKEDYNIFYSDCRNSTVRKAYKKFKDAKNKIFSGEMSLPSYRSNQPIIIHNRNVIIRGNAESALVGLKVFSDGFKALHGFPAAVNFKLCVKDGTQRAIIENVISEIYKISESQLIYDNKKWFLILAYRFTQKKNDLNPDKILGVDLGVKFAVYASSIGEYGSFRIKGGEVTEFIKRLEKRKKSLQNQATVCGDGRIGHGTKTRVADVYKARDKISNFQDTINHRYSRAIVDYARKNGYGTIQLEKLDNSIEKKGDYSPVLVHWTYYDLRTKMEYKAAEYGIKVIAVEPKYTSQRCSKCGYISSENRKTQESFE…
	EsCas12f1	Eubacterium siraeum	5'-TTTC	GTTGCAATCTACATGCACGGGTATAGTGCAAG	CCGGGCGGCTTGGCGTCCGTAAATCGAGAAAGTACATTGTTAATATAGTGGATACACTCGATAAGGTTAACGCATACGATATTAATCCCGTATGCCGTCTATATTT	CCGGGCGGCTTGGCGTCCGTAAATCGAGAAAGTACATTGTTAATATAGTGGATACACTCGATAAGGTTAACGCATACGATATTAATCCCGTATGCCGTCTATATTTGAAAGGGTATAGTGCAAG	MVCNKVVKIALICDQIDKDGKDVNYNDIYKLLWDLQKQTREAKNKVIRLCWEWSGYSSEYFKTHEEYPKDKEILGISLRSYLYNRIKGDYNLYSGNLSQSAKIAYIEYKNSLTDVLRGDKSIINYRENQPLDIKNKAIQLLYENDNFFVRVALINKDKRKELNFKDCSVRFKLLVKDDSTRTILERCFDEVYTITASKIMYNKKKKQWYINLGYKFTKEIDKTLDKDRILGVDLGVINPLVASVYGSYDRLIIGGGEIDKFRKRVEANKVQMLKQGKYCGDGRIGHGVNTRNKPAYNIEDKISRFRDTVNHKYSKAVVDYAVKNNCGTIQMEDLKGITQNKNERYLKNWTYFDLQTKIEYKAKALGIEVKYKNPKYTSQRCSKCGHIAEENRPEQKTFK…
	Pt1Cas12f1	Parageobacillus thermoglucosidasius	5'-TTTA	GTTTCTGAAGAAACTATGTATGATGTGAAG	AGTCGAGAAGTGCCGTAATAAGCATCTAAAAATGCCTAACGGTAACACTCGATAAGGTAGTCCTGCTAGGCAGGCTGAAACCCTAGCCACAAAATCCGGCTAGGCATCATAC	AGTCGAGAAGTGCCGTAATAAGCATCTAAAAATGCCTAACGGTAACACTCGATAAGGTAGTCCTGCTAGGCAGGCTGAAACCCTAGCCACAAAATCCGGCTAGGCATCATACGAAAATGTATGATGTGA	MKYTKVMRYQIIKPLNAEWDELGMVLRDIQKETRAALNKTIQLCWEYQGFSADYKQIHGQYPKPKDVLGYTSMHGYAYDRLKNEFSKIASSNLSQTIKRAVDKWNSDLKEILRGDRSIPNFRKDCPIDIVKQSTKIQKCNDGYVLSLGLINREYKNELGRKNGVFDVLIKANDKTQQTILERIINGDYTYTASQIINHKNKWFINLTYQFETKETALDPNNVMGVDLGIVYPVYIAFNNSLHRYHIKGGEIERFRRQVEKRKRELLNQGKYCGDGRKGHGYATRTKSIESISDKIARFRDTCNHKYSRFIVDMALKHNCGIIQMEDLTGISKESTFLKNWTYYDLQQKIEYKAREAGIQVIKIEPQYTSQRCSKCGYIDKENRQEQATFKCIECGFKTN…
	RhgCas12f1	Ruminiclostridium hungatei	5'-TTTA	ATTGCAACTGGTGCATGTGTACAAGATGTGAG	TAAATCGAGAAGTGGCATAAATCCATACTTGTGTGGTTGCAAAACACTCGATAAGGTAAAAACGGTTAGCACCGTTTGAAATTCCGAGTATAAAAGACCGCTCGGACGTCTT	TAAATCGAGAAGTGGCATAAATCCATACTTGTGTGGTTGCAAAACACTCGATAAGGTAAAAACGGTTAGCACCGTTTGAAATTCCGAGTATAAAAGACCGCTCGGACGTCTTGAAAAAGATGTGAG	MATKVMRYQIIKPIDCNWDLFGKVLRDIQYDTRQIMNRTIQYCWEWQGYSSDYKIAKGEYPKTRETFGYSDMRGYAYDKLKSIYQRLNTANLTTSITRAVQRWKTDTKDVIRGDKSIACFRADVPIDLHNKSMNIEKSDDGYIVALSLASNIYKKELDRNSGQFSVLINEGNKSNRDVLDRCIAGQYKISASQILREKNKWFLNLSYSFEISKPDKSRDNILGIDVGIVHPVYMAVYNSPARRSISGGEIDNFRKQVQKRIKELQLQGKQCGEGRIGHGIKTRVKPIEFAKDKVANFRNTINHKYSKAIVEFAIKNGCGIIQMEDLKGINTDNVFLKNWTYYDLQQKVKYKAELEGIEVKLIDPQYTSQRCCKCGYIHRDNRPEQAKFKCIDCGFEVNA…
	Bc1Cas12f1	Bacillus cereus	5'-TTCA	GTTTAACACTAACATAAGATGTATTTAAAT	AAATGGAGAAGTAGCACATAAGAAATTTACCAAGTGCCAACACTCCGTAAGGTAGTATCAAATGTAAATAAACATTGATGCGTGGGCACTTTCATGCTCTGAAGGGTGTAACACAAAAACCGTTACACAATACATC	AAATGGAGAAGTAGCACATAAGAAATTTACCAAGTGCCAACACTCCGTAAGGTAGTATCAAATGTAAATAAACATTGATGCGTGGGCACTTTCATGCTCTGAAGGGTGTAACACAAAAACCGTTACACAATACATC GAAA GATGTATTTAAAT	MGVTIKIMKYQILCPMNVDWTIFEKHLRNLTYQVRTISNRTIQQLWEFDALSFDYFKERGTYPTVQDLYGCTQKKIDGYIYHTLQSKYPDIHKGNMSTTLQKIIKTWKSRRNEIRKGEMSIPSFRNRIPIDLHNNSVDIIKEKNGDYIAGISLFSRDFHKENGDVPKGKIFVKLGTQKQKSMKVILDRLINQTYSKGACMIHKYKNKWYLSITYKFNAIKENKFDKELIMGIDMGGINTVYFAFNEGFIRSNIKSDEIKMFNERIRQRRINLLKQSKYCSNSRTGKGRTKRLQPIDVLSNKIAKFRNSTNHKYANYIVKQCLKHNCGRIQMELLKGISKNDKVLKDWTYFDLQEKIKNQAEIYGIEVIKVVPAYTSQRCSQCGYICKENRCTQAMFECK…
	BfCas12f1	Bacillus fungorum	5'-TTCA	AGTTTAAACCAAACAATAGATGTATTGAAAT	TAAATGGAGAAGTGACACACGGTAAATGTACCAAGTGTAAACGCTCCATAAGGTAGTATCGAATGTTTAAAAACATTGATACGTAGGCGTTATGAATGCCTTGAAGGGTGTAACACAAAGACCGTTGCACAATACAT	TAAATGGAGAAGTGACACACGGTAAATGTACCAAGTGTAAACGCTCCATAAGGTAGTATCGAATGTTTAAAAACATTGATACGTAGGCGTTATGAATGCCTTGAAGGGTGTAACACAAAGACCGTTGCACAATACATGAAAGATGTATTGAAAT	MSTVVKVMKYQIICPVNIEWKAFETYLRTLSYQVRTIGNRTIQKLWDFDNQSLNHFRENGVYPSAQQLYGCTQKTISGYIYDQLKEEYQDMNKANMSTTLQKTIKTWNSRKKEIRSGEMSIPSFRNNLPIDIHGNSIQITKEKSGDYIASLSLFSSNFIIENNLPNGKIQVKLSTRKQNSMKVILDRIIENTYAKGACMLHKHKNKWYLSIIYKPTVKEEHKFEEDLVMGIDMGKINVLYFAFNKGWIRGAISGEEIEAFRKKIEHRRISLLRQGKYCSGNRVGKGREKRIKPIDVLNNKIAKFRNATNHKYANYIVQQCLKYNCGTIQLENLQGISKEQTFLKNWTYFDLQEKIKQQAHQYGMKVVTIDPSYTSKRCSECGYIHKNNRKSQSTFECQQ…
	BtCas12f1	Bacillus thuringiensis	5'-TTCA	GTTAAAACATAACAATAGATGTATTGAAAT	AAATGGAGAAGTGATACACGGTAAATTTACCAAGTGTCAACGCACCGTAAGGTAGTATCGAATGTTAGAAAACATTGATACATAGGCATTCTGAATGCTTTGAAGGATGTAACACAAAGACCGTTACATAATACATT	AAATGGAGAAGTGATACACGGTAAATTTACCAAGTGTCAACGCACCGTAAGGTAGTATCGAATGTTAGAAAACATTGATACATAGGCATTCTGAATGCTTTGAAGGATGTAACACAAAGACCGTTACATAATACATTGAAAGATGTATTGAAAT	MSIAVKVMKYQIVCPVNIEWKTFEIYLRTLSYHFRTIGNRTIQKLWEYDNQSLKHFKDTGQYPSAQQLYGCTQKTISGYIYDQLKEEYQDINKANMSTTLQKTIKTWNSRKKEIWSGEMSIPSFRNNLPIDIHGNSIQIIKEKSGDYIASVSLFSSKFIKENDLPNGKILVKLSTRKQNSMKVILDRIIDSTYAKGACMLHKHKKKWYLSITYKSNIKEELKFDEDLIMGIDMGKINVLYFAFNKGLVRGAISGEEIEAFRKKIEHRRISLLRQGKYCSGNRIGKGRKKRIKPIEVLNDKIAKFRTATNHKYANYIVQQCLKYNCGTIQLEDLQGISKEQTFLKNWTYFDLQEKIKNQANQYGIKVVKIDPSYTSQRCSECGYIHKNNRQNQSTFECQQ…
	HsCas12f1	Hydrothermal sediment microbial communities from Guaymas Basin, California, USA	5'-TTTC	GTCACACCCTGTGCGGGTGTGTGGGTTGAAAC	GTGGTGGTTCGCGCAATGGGGCGAGTTCACGTCCTTATGTTGAGAAGTGCCTGTAATTCAATGAATTATCATTGTTTGTGTAACGCTCAATAAGCCTGCACACAATACCGCAC	GTGGTGGTTCGCGCAATGGGGCGAGTTCACGTCCTTATGTTGAGAAGTGCCTGTAATTCAATGAATTATCATTGTTTGTGTAACGCTCAATAAGCCTGCACACAATACCGCAC GAAA GTGTGGGTTGAAAC	MRALENQKPLKSIKKPVCKISRTLSVPIQRPCGYVWNDFGHLLCIIRNDVAQAYNMAMSESYLYFSERENYKREHGKYPKVEQLAKRNVYKKLTENFPHIGTGILATIANKVESKLKKEYVEVMLKGTKSVSNYKKGTPIPIRAQGWKERTFKRKRKDKMTFHLLSKKAEQSKSLDFLKDEKGKIPCSFTVRIALKKLNNSQRAVYNRIWAGEYKAGAIDILQRKGKWFINISYHMLETKRLEKQLDKNVIVGVDLGIVNGVVCAVSNDAYDRLVLRKDIEGFRKQIWKRKHLAWKSTRRGGKGRKYYLRMSDSLKKKEHNFRNTLYHDWTRKVIDYALKHGAKVIQIEDLSGLVEAKKKMKKGVLKNWVISDFVEKLTYKAEEYGIEIVKVNPRYTSQ…
	MsCas12f1	Marine sediment microbial communities from Aarhus Bay station M5, Denmark	5'-TTTC	GGTGTAGGCGACCTTTTTTTGCGGTGTACTTCGAGG	GTTCTTTGAAATAAAGATATAGCTGCCGGTAAAACGATAGCCCACGGGCAATTGCGTGCGGCAGTTTAGGCCGACTCGAACGGCCTGAAGGTTGAGGTAAAG	GTTCTTTGAAATAAAGATATAGCTGCCGGTAAAACGATAGCCCACGGGCAATTGCGTGCGGCAGTTTAGGCCGACTCGAACGGCCTGAAGGTTGAGGTAAAG ACTTCGAGG	MTDEQARLQKVATFQIVKPVNMDWREFRKLLRDVRYRLWRLGNMAVSEAYLTFHKKYRMGQAQSDGAHKLSVLDKRLRQALIDEGVRVEELSRYSRKGAVSGYICGAFEKTKLSAIKSKSKWRDIINGRASLPVFRRDLAIPINCSDCQPRMIERTEAGEYQVDLRICLQDKELAPNGYPRVLLSTAKISDGQRAVLERLVSNKTNSLPGYRHRFFEIKEKRGKWFLSVSYDFPRAEAGKLHQDIIVGVDLGWSVPLYAALNKGYARIGWKKLEPLAKRIRHLQKQVKGRRLSMQRGGQADLAGPTARMGHGRRRNLQAIEKLEGKINDAYTTLNHQLSHCIIEFAKNNGAGVIQIEDLRGLADELRATFIGQNWRYHQLQEFIKYKAEEAGIKVVPPV…
	ScCas12f1	Sediment core sample microbial community from Chocolate Pots hot springs, Yellowstone National Park, Wyoming, USA	5'-TTTG	GCCGCATCTCGCACGCGTACGTGGATTGAAAC	ATAAATTTCGTCCCGCGGTGATGGGTATAGCCTTTGGGCAGAGTCCCAAAATCGCGGATAAGACGCGGTTGCTTTCAACAGCCGAAAATCGAGCTAC	ATAAATTTCGTCCCGCGGTGATGGGTATAGCCTTTGGGCAGAGTCCCAAAATCGCGGATAAGACGCGGTTGCTTTCAACAGCCGAAAATCGAGCTAC GAAA GTGGATTGAAAC	MKDYIRKTLSLRILRPYYGEEIEKEIAAAKKKSQAEGGDGALDNKFWDRLKAEHPEIISSREFYDLLDAIQRETTLYYNRAISKLYHSLIVEREQVSTAKALSAGPYHEFREKFNAYISLGLREKIQSNFRRKELARYQVALPTAKSDTFPIPIYKGFDKNGKGGFKVREIENGDFVIDLPLMAYHRVGGKAGREYIELDRPPAVLNVPVILSTSRRRANKTWFRDEGTDAEIRRVMAGEYKVSWVEILQRKRFGKPYGGWYVNFTIKYQPRDYGLDPKVKGGIDIGLSSPLVCAVTNSLARLTIRDNDLVAFNRKAMARRRTLLRQNRYKRSGHGSANKLKPIEALTEKNELYRKAIMRRWAREAADFFRQHRAATVNMEDLTGIKDREDYFSQMLRC…
	Un2Cas12f1	Uncultured bacterium	5'-TTTG	GTTGCAGAACCCGAATAGACGAATGAAGGAATGCAAC	AATGTTATTCCATAATAACATTTGATGCACACGATTCCTCCCTACAGTAGTTAGGTATAGCCGAAAGGTAGAGACTAAATCTGTAGTTGGAGTGGGCCGCTTGCATCGGCCTAAAGTTGAGAAGTGTCAGACTCTGATAACCCTCAACGACGATATTCTTTATTTCG	AATGTTATTCCATAATAACATTTGATGCACACGATTCCTCCCTACAGTAGTTAGGTATAGCCGAAAGGTAGAGACTAAATCTGTAGTTGGAGTGGGCCGCTTGCATCGGCCTAAAGTTGAGAAGTGTCAGACTCTGATAACCCTCAACGACGATATTCTTTATTTCG GAAA CGAATGAAGGAATGCAAC	MEVQKTVMKTLSLRILRPLYSQEIEKEIKEEKERRKQAGGTGELDGGFYKKLEKKHSEMFSFDRLNLLLNQLQREIAKVYNHAISELYIATIAQGNKSNKHYISSIVYNRAYGYFYNAYIALGICSKVEANFRSNELLTQQSALPTAKSDNFPIVLHKQKGAEGEDGGFRISTEGSDLIFEIPIPFYEYNGENRKEPYKWVKKGGQKPVLKLILSTFRRQRNKGWAKDEGTDAEIRKVTEGKYQVSQIEINRGKKLGEHQKWFANFSIEQPIYERKPNRSIVGGLDVGIRSPLVCAINNSFSRYSVDSNDVFKFSKQVFAFRRRLLSKNSLKRKGHGAAHKLEPITEMTEKNDKFRKKIIERWAKEVTNFFVKNQVGIVQIEDLSTMKDREDHFFNQYL…
	CiCas12f1	Clostridium ihumii	5'-GGAG	TTAATGATTAACATAGGTTATATTTAAAT	AAAGGGTGATTTACCATCCTAAGTAGAGGAAACTCTTACAACCGCTCCAGTTGAAATTTGCTGGTAAAAAGCTAGTATAAAAAATGCTATAAGCATGGTGGGTACTATGATATAACCAAT	AAAGGGTGATTTACCATCCTAAGTAGAGGAAACTCTTACAACCGCTCCAGTTGAAATTTGCTGGTAAAAAGCTAGTATAAAAAATGCTATAAGCATGGTGGGTACTATGATATAACCAATGAAAATAGGTTATATTTAAAT	MKTTEKNVLMTKCIKVTLNRCVNYNMKEIMNIIREMQYLSSKAYNLATNYLYIWDTNSMNFKNLYEEKIVDKDLLGKSKSAWIENRMNEIMKGFLTNNVAQARQDVINKYNKSKKDGLFIGKVTLPSYKMNGKVVIHNKAYRFSKNEGYFVEIGLFNKEKKEELNCDWIKFKLDKIDSNKKATIYKILNGDYKQGSAQLHINKKGKIEFIISYSFERENSIKLDKNRTLGIDIGIVNIAAMAIWDNNKQEWELTRYSHNLISGNEAIALRQKYYKLGLRNKELEKNINRELHELEEKEYRGLSTNIISGHNLTYKRIMLNSKRIRLSQSCKWCGNSKVGHGRRVRCKQVDKIGNKIERFKDTFNHKYSRYIVDFAVKNNCGIIQMENLKNFNPSEKFLK…
	CpCas12f1	Clostridium paraputrificum	5'-GGAG	TTGTTTAATATTAACAAAGGTTGTATTTAAAT	GTATCTATAACATAAAACTAAGATTATTAGTAAGTTTATAGAATAATATCTCGATAATGCTTCAAGTATTAATTCACTTGGTAAAGGTTGTGTAGGGGAGTGGCTTTAAGTCAGAGTTCTACACCGATACAACT	GTATCTATAACATAAAACTAAGATTATTAGTAAGTTTATAGAATAATATCTCGATAATGCTTCAAGTATTAATTCACTTGGTAAAGGTTGTGTAGGGGAGTGGCTTTAAGTCAGAGTTCTACACCGATACAACT GAAA GTTGTATTTAAAT	MKLNKCIKVTLVKCLNYDYKEIKQIIRDFNYTACKASNKAMRMWFFHTQDMIDKKNKYKEFNQIQYEKDTYGKSYRNVIEGEMKKIMPLANTSNVGTLHQQLVQNDWSRLKKDILSCKANLPTYKLSTPYFIKNDNFKLRNHNGYFVDIAFFNKEGLKQYGYKAGHKFEFQIDKLDGNKKSTINKIINGEYKQGSAQLSISNKGKIELIISYSFEKEEVPVLDKNKILGIDLGITNVATMSVYDSMREQYDYFSWKTNVISGKELIAFRQKYYNLRRDMSIASKTAGQGRCGHGYKTKMKSVNKVRNKIANFADTYNHKISKYIIEFAIKNNCGVIQVEDLSGATADTHNKMLKDWSYYDLQQKIEYKAKEQGIEVIKVNPKYTSKRCSKCGCIHEDNR…
	SvCas12f1	Sarcina ventriculi	5'-GGAG	GTTTAAGAATAACAATAGTTGTATTTAAAT	AAGGTGAGAAGTGCTGTAGGAGTCCCTTGCAGTAACTCTCTACCAAACGCTCCTGTATTAAATAGGTAAAAGCCTTGTGCAAAACATTAAAATGGGCGTGTACAAGAATACAAT	AAGGTGAGAAGTGCTGTAGGAGTCCCTTGCAGTAACTCTCTACCAAACGCTCCTGTATTAAATAGGTAAAAGCCTTGTGCAAAACATTAAAATGGGCGTGTACAAGAATACAATGAAAGTTGTATTTAAAT	MTTKCVQVAIEYSSNNILKEVDFYKELRDLQYNSYLACNRAISYMYENDMQNFIIKETDLPRSDDKKLYGKSFAAWIENRMNEYMPGALSNNVAQTRQFVVNRYKNDKKAGLLKGNVSLTTFKRTNPIIIHNNAYNIIETPKGLGAEIGFFNLPKQKELGIKRVNFLFPKLGSSEKSIIRRLLDKSYKQGAMQISYNQKKKKWMATISFSFNLEEIKTNENLVMGIDLGVSKVATLSIYDASKYEYIKMSFKDTCIDGTELMHYRQKLESRRKALSIASKWASDNNRGHGYKTKMEKANYMGRKYNNFRDTYNHKVSRYIVDVAIKYRVGLIQMEDLSGFSEQQQESLLKNWSYYDLQQKIKYKAEENGIRVYFINPKYTSQRCSKCGNIDKENRKTQE…
	AoCas12f1	Anaerobic oil degrading microbial communities from River Tyne estuarine sediment	5'-TCCA	GTCGCAACCTATATGGATACGTGGATTGAAAT	AGGCTCAGGCGAATTTGCGTCTGTAGAGGGAGGCAGGGTGTAACACGATAGCCCGTATAGCACTCCCTAAAGGGTTAACCTTGGTCATTATGTTACCGACCAAGCAATACCACA	AGGCTCAGGCGAATTTGCGTCTGTAGAGGGAGGCAGGGTGTAACACGATAGCCCGTATAGCACTCCCTAAAGGGTTAACCTTGGTCATTATGTTACCGACCAAGCAATACCACA GAAA GTGGATTGAAAT	MITTRKLKLAIVSDNKNEAYSFIRDETRNQNRALNVAYSHLYFEYIAQEKLKHSDAEYQEHLAKYQELASKKYQEFLKVKEKAKSDETLQAKVDKAREAYNKAQEKVYKIEKDYSKKAREIYQQSVGLAKQTRIDKLLKNQFNLHYDTVDRVGGTAISHFTNDMKSGVLQGKRSLRNYKSSNPLMIRARSMKVYEENSDYYIKWIKDITFKIIISAGSKQRQNIGELKSVLVNIIEGNYKACDSSIGVDKDLILNLSIDIPITKENIFIPNRVVGVDLGLKIPAYVSVNDTPYIKRAIGNINDFLKVRTQLQSQRRRLQKALQSTNGGKGRNKKMQGLERLQAKEKNFVNTYNHFLSKNIVDFAVKNNAGMIHMEELKFDKVKHKSLLRNWSYYQLQTM…
	Bc2Cas12f1	Bacillus cereus	5'-TCCA	GTTTGATATCAACTATATGGAATGTAAAT	CGATTTAGCGTCTAAAGGGTGAGATTGTAGCTCACCAAGGGTTAACTCTAGTCTTGTTATGTTACCGACTAGACATTCTATATTGATATCGAATGAACATTCCGTA	CGATTTAGCGTCTAAAGGGTGAGATTGTAGCTCACCAAGGGTTAACTCTAGTCTTGTTATGTTACCGACTAGACATTCTATATTGATATCGAATGAACATTCCGTAGAAATATGGAATGTAAAT	MILTRKIKLVIVSENREEGYNLIRTEIREQHKALNLAYNHLYFEHNAIQKLKQNDEDYKQKRNKLQELINKKYEEHQKAKNLEKKEALREAYNNKKQELYNFEKEYNEKARQTYQQVVGFTQQTRVRNLINRECNLMSDTKDGITSKVTQDYKNDCKAGLLIGKRSLRNYKKDNPLLVRGRSLKFYKEDGDYFIKWNKGTIFKCILHIRKKNVVELQSVLENVLLGAYKVCDSSIGFNNKDMILNLSLNIPDKETQGYIPGRVVGVDLGLKIPAYLSLSDKVYVRKGIGSIDDFLRVRTQMQKRRRRLQKSLAAVKGGKGREKKLKALDHLKGKEANFAKTYNHFLSTQIVTFAVKNQAGQINMEFLEFDKMKNKSLLRNWSYYQLQIMVEYKAKREGI…
	CdCas12f1	Clostridioides difficile	5'-ATCA	GTTGAAGAATAACATGAGATGTTTTTAAAT	ATGTGAGGTCATGTGATATAGGCACTCGCAAAGATAGTTGCTAAAGGTAGCAATTATCATCGTCCTAGTGAATTGCTAGGTAATAACA	ATGTGAGGTCATGTGATATAGGCACTCGCAAAGATAGTTGCTAAAGGTAGCAATTATCATCGTCCTAGTGAATTGCTAGGTAATAACAGAAATGTTATTAAAT	MISTRKIKVRCDDSTFYTFFRQEQREQNKALNIGIGIIHANAVLHNVDSGAEKKLKKSIEGLQGKIDKLNKDLEKEKITDKKKEEVLKAIETNKKILDGEKKVFKESEEYRKGIDELFKNTYLKSNTLDHVLDSMVNIQYKRTLSLVTQRIKKDYSNDFVGIITGQQSLRNYRNDNPLMISNQQLNFKYIDDTFYLDIMCGYRLEVVLGKRDNENVNELKSTLEKVISKEYKVCDSSMQFSKNNKDVILNLVIDIPQNSNVYKPVEGRILGVDLGVAVPIYMCLNDDTYKRKGLGDINNFLRVRQQMQTRRRKLQKDLTLTNGGKGRKKKTQLLDKLQENERNFVKTYSHALSKRVVEFAKSNKCEYINIEKLTKDGFDNIILRNWSYFELQKMIEYKA…
	Cs1Cas12f1	Clostridium sporogenes	5'-ACCA	GTTTTATCTTAACTATATGGAATGTAAAT	AGATAATAAGAACAGGGCGATTTAACGTCCTAAGGCTGAGGGATATTTCCACTCGGCAAGGGTTAATTTCGGATATTGTGTTACCATCCGAACATTCCATG	AGATAATAAGAACAGGGCGATTTAACGTCCTAAGGCTGAGGGATATTTCCACTCGGCAAGGGTTAATTTCGGATATTGTGTTACCATCCGAACATTCCATG GAAA TATGGAATGTAAAT	MNTVRKIKLTILGDTETRNKQYKWIKDEQYNQYRALNLSMTYMVTNLMLKNNESGLENRKEKDILKIENKIKKDEGSLKKELAKKKINEEKIENIKSNIEELKSEKEKLENELKNIKEYRSNIDEEFKKMYVDDLYNVLNKISFQHEDMKSLVTQRVKKDFNNDVKEIMRGDRSVRNYKRNFPILTRGRDLKFQYIEKSEDIEIKWIEGIKFKCILGKPSKSLELKHALHKVINKEYKVCDSSLQFDKNNNLILNLTLDIPQDNKYEKITNRVVGVDLGLKIPAYVALNDTKYIRKAIGSIDDFLKVRTQMQSRVRKLQKSLQVVRGGKGRNKKMKALERFREKERNFARNYNHFLSYNIVKFALDNKAEQINLELLEMKKTQNKSILRNWSYYQLQNF…
	RhCas12f1	Ruminiclostridium herbifermentans	5'-CCCA/TCCA	GTTAAAAGCTAACTATAGTGGAATGTAAAT	ACGGTTGATTTAGCAACCGAAGTCTGAGGGCATGTAGAAAAAAGTATAGGTATATACCAACATACTTGCATTGCCACTCGGAAAGGGTTAACCTTGGTCATTGTGTTACCGACCAAGCATTCCA	ACGGTTGATTTAGCAACCGAAGTCTGAGGGCATGTAGAAAAAAGTATAGGTATATACCAACATACTTGCATTGCCACTCGGAAAGGGTTAACCTTGGTCATTGTGTTACCGACCAAGCATTCCA GAAA TGGAATGTAAAT	MITVRKLKILIDGESRNESYKFIRDSMYAQYLALNKAMSYLGTAYLSRDKEIFKEAIKSLNNSNPIFDNINFGKGIDTKSSVNQTVKKHIQADIKNGLAKGERSIRNYKRDYPLMTRGRDLKFFYCDTNSTKVKVKWVNGIIFDVMLGKEYNKNDLELRSFLNRVINKEYKISQSSICFDKHNRLILNLSVNITDNIPNEVVKGRIVGVDLGMKIPAYVTLNDSEYIGKPIGDINDFLKVRKQFKERKERLQKQLAINKGGRGITNKMQLMDAFTNKEKNFANTYNHGVSKAIINFAKKYKAEQINVEFLALAGSEKEILSSTIRYWSYYQLQQMIEYKANREGIAVKYVDPYLTSQTCCKCGNYEVGQRINQELFECKLCGNKMNADRNASFNIARST…
	Cb3Cas12f1	Clostridium botulinum	5'-TCCA	GTTATAAATCTACTATGTAGTATGTGAAT	AGTCTATTAATAAATAGGTATGTAATAGCATATAAACCGAAGGGTGAGAGAATAGACTTTCATGTATTAGGATTTACCAACAATACACTATTACTACTCACTAAGGGTAAGCCCAGGTGTTAAGTTACCGCCTGGCATACTA	AGTCTATTAATAAATAGGTATGTAATAGCATATAAACCGAAGGGTGAGAGAATAGACTTTCATGTATTAGGATTTACCAACAATACACTATTACTACTCACTAAGGGTAAGCCCAGGTGTTAAGTTACCGCCTGGCATACTA GAAA TAGTATGTGAAT	MNTVRKIKIIINNENNELRKEQYKFIRDSQYAQYQGLNRCMGYLMSGFYVNNMDIKSEEFKTWQKGVTNSANFFQEISFGKGIDSKSSITQKVKKDFSIALKNGLAKGERNINNYKRIAPLMTRGRNLKFKYDDNELDILINWVNKIQFKCVLGEHKNSLELQHTLHKVINNEYKIGQSSLYFNKKNELILILTIDIPTAKSSYEPIKDRILGVDLGMAVPVYMSINDNSYIKKSLGSYSEFAKVRKQFKERRNRLYKQLEACKGGRGRKDKLKAMNQFKEKEKNFAKTYNHFLSKNIVEFALKNKCEFIHLEKIESKGLENSVLANWTYYDLQEKIIYKAKREGIGIKFVNSSYTSQTCSKCNYVDKENRKTQAKFICKNCGFKANADYNASQNISKS…
	Cb4Cas12f1	Clostridium baratii	5'-TCCA	GTTATAAGTTAACTATAATTGATGTGAAT	ACGGTATATTCAAATGCCGAAGAATGAGAGATATTTGATTTAAAATAGCTAGGTTTAGGCCAACAGTTATAAAAATCTACTCGTTAAAGGTTAATCCAGATGTTATGTTACTGTCTGGCATCATATA	ACGGTATATTCAAATGCCGAAGAATGAGAGATATTTGATTTAAAATAGCTAGGTTTAGGCCAACAGTTATAAAAATCTACTCGTTAAAGGTTAATCCAGATGTTATGTTACTGTCTGGCATCATATAGAAATATATGATGTGAAT	MNIVKKIKLRIIDNDKELCKKQYLGFTEEQKKELIDKQYKFIRDSQYQQYLGFNRAMGFLMSGYYANNMDIKSDNFKEHQKKLTNSLYIFDDIKFGVGIDSKSLIVQRVKKDFSTALKNGLAKGERSVTNYKRTYPLLTRHRSIKFLYAENELDIYLDWVNKIRFRCELGNHKNSLELQHTLRKVITGEYKISDSSLEFNKKNELILNLNLNIPETKATFIKDRTLGVDLGMAIPAYVSLSDTPYIRKGFGSYEEFAKVRNQFKDRRKRLLKQLSLVAGGKGRAKKLHSMEFLKNKEKQFAKTYNHSLSKKIIDFALKNNCEYINLEDIKSTSLEDRVLGQWGYYQLQEQIEYKAKLVGIKVRKVKAAYTSQTCSECGNIDKENRKNQSTFKCTNEDCK…
	BsCas12f1	Blautia sp. M16 M6_ctg015	5'-TCCA	GGTTTAATAGCACCATAATGGAATGTTAAT	TTGTATTGATGTTATATATAAATATATAGCAGTTACGGTAACTTAAAGTGCCGAAGGCTGAGGAGATGGATTAAATATATAAGGTTTTGACCAACTATATACCATCATCACTCGGTAAGGGTTAATCCTAACAATGTGTGACCGTTAGGCGTTCCAAA	TTGTATTGATGTTATATATAAATATATAGCAGTTACGGTAACTTAAAGTGCCGAAGGCTGAGGAGATGGATTAAATATATAAGGTTTTGACCAACTATATACCATCATCACTCGGTAAGGGTTAATCCTAACAATGTGTGACCGTTAGGCGTTCCAAA GAAA TGGAATGTTAAT	MITVRKVKLIVNSEEAEEINRTYKFIRDSMYAQYQGLNRCMGYLLSGYYANGMDIKSDGFKNHMKTIKNSLNIFDDINFGIGIDSKSAITQKVKKDFSTSLKNGLAKGERGATNYKRNFPLMTRGRDVKISYLEDTNTFVIKWVNKIEFKVILGQKDNIELSHTLHKIINKEYTLGQCTFEFDKNNKLLLALNINIPDNLISKNKEIIPGRVLGVDLGVKVPAMICLNDNTFIKKSIGSYNEFFKVRSQFKARRERLYKQLESSNGGKGRKHKLKATMQFRDKEKNFARTYNHFLSKNIIEFAQKYTCETINLEELNKKGFDNNLLGKWGYYQLQSMIEYKAERVGIKVKYVDPAFTSQTCSKCGYVDEENRITQDKFECQKCGFTLNADHNAAINIAR…
	Pt2Cas12f1	Parageobacillus thermoglucosidasius	5'-TCCA	GTTATATAATGACTATGTAGTGTGTAAAC	AGGGTGAGGGTATAGATAAAACGCATAAGGTAGTATGCCAAATATGTGCTATAACCACTCGCTAAGCCGAAAAAACCTTAGTTTATGATGGCAACTAAGCACACTAT	AGGGTGAGGGTATAGATAAAACGCATAAGGTAGTATGCCAAATATGTGCTATAACCACTCGCTAAGCCGAAAAAACCTTAGTTTATGATGGCAACTAAGCACACTATGAAAGTAGTGTGTAAAC	MIAVKKLKLTIVEEEEKRKEQYKFIRDSQYAQYQGLNLAMGILTSAYLVSGRDIKSDLFKDSQKSLTNSNEIFNGINFGKGIDTKSSITQKVKKDFSTSLKNGLAKGERGFTNYKRDFPLMTRGRDLKFYEEDKEFYIKWVNKIVFKILIGRKDKNKVELIHTLNKVLNKEYKVSQSSLQFDKNNKLILNLTIDIPYKKVDEIVKDRVCGVDMGIAIPIYVALNDVSYVREGMGTIDEFMKQRLQFQSRRRRLQQQLKNVNGGKGRKDKLKGLESLREKEKSWVKTYNHALSKRVVEFAKKNKCEYIHLEKLTKDGFGDRLLRNWSYYELQEMIKYKADRVGIKVKHVNPAYTSQTCSECGHADKENRETQAKFKCLECGFEANADYNAARNIAKSDKF…
	CrCas12f1	Cellulosilyticum ruminicola	5'-TCCA	GTTATATATTAACTAAGTGATATGTAAAG	TTATGTCCAGATTTAGTGGGGCAAGAGTGAGGGCGTAGGTTAAAAGTGTAAGGCTAATAGCAACTACATTCTACGACACTCGCTAAACGGTAAAAACTCTAGCCTAATATTCTCAAGAGATTACGTGGCTAGACATATCAC	TTATGTCCAGATTTAGTGGGGCAAGAGTGAGGGCGTAGGTTAAAAGTGTAAGGCTAATAGCAACTACATTCTACGACACTCGCTAAACGGTAAAAACTCTAGCCTAATATTCTCAAGAGATTACGTGGCTAGACATATCACGAAAGTGATATGTAAAG	MIAVRKLKIMVLCDDESKKNEQYKFLRDSQYAQYLGLNRAMSFLAKEYLSGDKERFKEAKKKLTNTCECYQNINFGTGIDSKSQITQKVKKDLQADIKNGLARGERSIRNYRRTFPLITRGRDLKFSYNGDEIIIKWVNKIYFKVLIGRKDKNYLELMHTLEKIINGEYKVCTSSIQIDKKLILNLTLEIPDKVKKEFQENRVLGVDLGIKFPAYACVSDNTYVRRSFGSIDEFLKVRIQFDKRRKRIQQQLQNVKGGKGRKDKLQALDRMRDCERKWVRNYNHALSKRIIDFAFRNKCGIIHLEKLEKDGFKNKLLRNWSYYELQDMIGYKAEREGIVVKYVEPAYTSQTCSKCGYVDRENRPSQEHFLCKECGFEINADHNAAINIARSNKVIVDK*
	ChCas12f1	Clostridium hiranonis strain DSM 13275	5'-TCCA	ATTTGATTAGAACCATATTGGAATGTAAAT	TCTATAGGCGATTTAGCGTCTAAAGGTTGAGGGATAAGACAAAATGGTTAAGGTTTCGACCAACTAACTACTTATCCACTCGATAAACGGTAAAAACTCATACTAATATTCTTTATAGATAACGTGGTATGACATTCCAA	TCTATAGGCGATTTAGCGTCTAAAGGTTGAGGGATAAGACAAAATGGTTAAGGTTTCGACCAACTAACTACTTATCCACTCGATAAACGGTAAAAACTCATACTAATATTCTTTATAGATAACGTGGTATGACATTCCAA GAAA TTGGAATGTAAAT	MITVRKLKLTIINDDETKRNEQYKFIRDSQYAQYQGLNLAMSVLTNAYLSSNRDIKSDLFKETQKNLKNSSHIFDDITFGKGTDNKSLINQKVKKDFNSAIKNGLARGERNITNYKRTFPLMTRGTALKFSYKDDCSDEIIIKWVNKIVFKVVIGRKDKNYLELMHTLNKVINGEYKVGQSSIYFDKSNKLILNLTLYIPEKKDDDAINGRTLGVDLGIKYPAYVCLNDDTFIRQHIGESLELSKQREQFRNRRKRLQQQLKNVKGGKGREKKLAALDKVAVCERNFVKTYNHTISKRIIDFAKKNKCEFINLEQLTKDGFDNIILSNWSYYELQNMIKYKADREGIKVRYVNPAYTSQKCSKCGYIDKENRPTQEKFKCIKCGFELNADHNAAINISR…
	Cs2Cas12f1	Clostridium sp	5'-TCCA	GTTTAATATAAACTATGTAGTATGTGAAT	ATAGTCGATTCAGCGACTAAAGGTTGAGGATATAGGATAAATAGCTAGGATAACCTAAAGCTATCTATAATCACTCAATAAGGGTTAACTCTAGATGTTGTGTTACCGTCTAGACATACATA	ATAGTCGATTCAGCGACTAAAGGTTGAGGATATAGGATAAATAGCTAGGATAACCTAAAGCTATCTATAATCACTCAATAAGGGTTAACTCTAGATGTTGTGTTACCGTCTAGACATACATA GAAA TAGTATGTGAAT	MITVRKLKLTIVGDEQTRKEQYKIIRDEQYQQYKALNLCMTLLNTHNILNSYNTGSENKLNSQIEKLDNKIEKNKIELKKGNLKESKIEKLNKSILELTKEKEKLQQEYLSASKYRSDIDEKLKDMYIKDMYTVVQSQVNFKSKDMMSLVTQRAKKDFSNALKNGMARGERSLINYKRDFPLMTRGERWLKFKYNEESDDIYIDWLHDIKFKVILGYKKNENSIELRHTLHKVINKEYKICDSSMQFDRNNNLILNLTLDIPNKESKGYVEGRTLGVDLGIKYPAYVCLSDDTYKRKSIGCAEDFIRVREQIRGRRYRLQKQLSMVKGGKGRDKKLRALDRVREAERNFVKTYNHMISKNIIKFAKEHNCEYIHLEKLTKDGFPDIILSKWSYYELQNM…
	PhCas12f1	Peptacetobacter hiranonis strain	5'-TCCA	ATTTGATTAGTACTATAATGGAATGTAAAT	ATAATAAATATATATAGGCGATTTAGCGTCTAAAGATTGAGGTGTAGGAACTAACGGTTAAGGTTTATACCAACTAATTACCTATGCACTTGATAAACGGTAAAAACTTATACTAACATCCTTTATAGATAACGTGGTATGACATTCTA	ATAATAAATATATATAGGCGATTTAGCGTCTAAAGATTGAGGTGTAGGAACTAACGGTTAAGGTTTATACCAACTAATTACCTATGCACTTGATAAACGGTAAAAACTTATACTAACATCCTTTATAGATAACGTGGTATGACATTCTA gaaa TGGAATGTAAAT	MKTTRKLKLTIIGDEETRKEQYKIIREEQYQQYKALNLCMTLLNTHNILNSYNTGAENKLNAQIDSIDKKIEQAKKELEKKGLKESKVSKLKETIEFLENDREKLKDEYLNSSKFRSDIDEKMKEMYIKDMYTVVQNQVNFRARDMMSLVTQRARKDFKNSLKNGMAKGERSLTNYKRDFPLMTRGERWLKFEYDKDSDDILINWIHGIKFKVLLGYKKNENSIELRHTLHKVINKEYKICDSSMQFDRNNNLILNLTLDIPDKQNNNYIEKRTLGVDLGIKYPAYVCLNDDTYIRSHIGESLELLKQREQFKDRRKRLQQQLKNVKGGKGRNKKLSALNKLSDNERNFARTYNHMISKRIVEFAKKHRCEFINLEKLTKDGFDNNILSNWSYYELQNM…
	OpbCas12f1	Opitutae bacterium	5'-CCCA	CTTCCAATTTGCGCGTGGGCGTGAGTTGGGGG	TATGGGGCTGGATTGCGACTTCGGGAGCGCAAACAGACCCAGAAGATGCCTTCGGGCATCAACCGCCCTGCCAGGACGGGGCGCAATTCAC	TATGGGGCTGGATTGCGACTTCGGGAGCGCAAACAGACCCAGAAGATGCCTTCGGGCATCAACCGCCCTGCCAGGACGGGGCGCAATTCAC GAAA GTGAGTTGGGGG	MSEQEAAQEGTKLLAKTLTFGLGNPMGFKSKGSVLVELTEDQRKAIYNGLRDASTVVARIINLLNSREYIRQIMKVPEELVAQFKPNYSLVKGPLKRLGIEEAEQVAGSVLSQTFALGVKPDFQGEHGKGLLLKGERQIPLHRTDGTHPIPQRATETRLFQVEKNFYVAMQVFAETWAKKQELPSGWLAFPIKVKPRDKTMAGQLLKTIGGEWKLKNSRLMRNPRTGGNRWLGQIVVAFAPEPFKKMTRSVVMGIDLGVNVPACLHISENGKPLPWAMMVGRGRDMLNTRNLIRSEIVHIIKALKSKDSPLDGKARAIYRDKLRDLRKRERRVMKMASQTVAARIADTAKRHGAGTWQMEDLSPDIKTDQPWLARNWAPGMLLDAVRWQARQCGAELVM…
reported CRISPR-Cas12f systems	CnCas12f1	Clostridium novyi	5'-ACCT	GTTTTAGTTTAACTATGTGAAATGTAAAT	ACAGGGCGATTTAACGTCCTAAGGCTGAGAGAAGTTCCTTCTACTCGGCAAGGGTTAATCTCGATTGTTGTGTTACCGATCGAGCGTTTCACAGAAATGT	ACAGGGCGATTTAACGTCCTAAGGCTGAGAGAAGTTCCTTCTACTCGGCAAGGGTTAATCTCGATTGTTGTGTTACCGATCGAGCGTTTCACAGAAATGTGAAATGTAAAT	MITVRKIKLTIMGDKDTRNSQYKWIRDEQYNQYRALNMGMTYLAVNDILYMNESGLEIRTIKDLKDCEKDIDKNKKEIEKLTARLEKEQNKKNSSSEKLDEIKYKISLVENKIEDYKLKIVELNKILEETQKERMDIQKEFKEKYVDDLYQVLDKIPFKHLDNKSLVTQRIKADIKSDKSNGLLKGERSIRNYKRNFPLMTRGRDLKFKYDDNDDIEIKWMEGIKFKVILGNRIKNSLELRHTLHKVIEGKYKICDSSLQFDKNNNLILNLTLDIPIDIVNKKVSGRVVGVDLGLKIPAYCALNDVEYIKKSIGRIDDFLKVRTQMQSRRRRLQIAIQSAKGGKGRVNKLQALERFAEKEKNFAKTYNHFLSSNIVKFAVSNQAEQINMELLSLKETQN…
	Un1Cas12f1	Uncultured bacterium	5'-TTTG			accgcttcacttagagtgaaggtgggctgcttgcatcagcctaatgtcgagaagtgctttcttcggaaagtaaccctcgaaacaaagaaaggaatgcaac	MAKNTITKTLKLRIVRPYNSAEVEKIVADEKNNREKIALEKNKDKVKEACSKHLKVAAYCTTQVERNACLFCKARKLDDKFYQKLRGQFPDAVFWQEISEIFRQLQKQAAEIYNQSLIELYYEIFIKGKGIANASSVEHYLSDVCYTRAAELFKNAAIASGLRSKIKSNFRLKELKNMKSGLPTTKSDNFPIPLVKQKGGQYTGFEISNHNSDFIIKIPFGRWQVKKEIDKYRPWEKFDFEQVQKSPKPISLLLSTQRRKRNKGWSKDEGTEAEIKKVMNGDYQTSYIEVKRGSKIGEKSAWMLNLSIDVPKIDKGVDPSIIGGIDVGVKSPLVCAINNAFSRYSISDNDLFHFNKKMFARRRILLKKNRHKRAGHGAKNKLKPITILTEKSERFRKKL…
	SpCas12f1	Syntrophomonas palmitatica	5'-GTTC	GTCGCATCTTGCGTAAGCGCGTGGATTGAAAC	CTCTGTTTCGCGCGCCAGGGCAGTTAGGTGCCCTAAAAGAGCGAAGTGGCCGAAAGGAAAGGCTAACGCTTCTCTAACGCTACGGCGACCTTGGCGAAATGCCATCAATACCACGC	CTCTGTTTCGCGCGCCAGGGCAGTTAGGTGCCCTAAAAGAGCGAAGTGGCCGAAAGGAAAGGCTAACGCTTCTCTAACGCTACGGCGACCTTGGCGAAATGCCATCAATACCACGC GAAAAACGCGTGGATTGAAAC	MGESVKAIKLKILDMFLDPECTKQDDNWRKDLSTMSRFCAEAGNMCLRDLYNYFSMPKEDRISSKDLYNAMYHKTKLLHPELPGKVANQIVNHAKDVWKRNAKLIYRNQISMPTYKITTAPIRLQNNIYKLIKNKNKYIIDVQLYSKEYSKDSGKGTHRYFLVAVRDSSTRMIFDRIMSKDHIDSSKSYTQGQLQIKKDHQGKWYCIIPYTFPTHETVLDPDKVMGVDLGVAKAVYWAFNSSYKRGCIDGGEIEHFRKMIRARRVSIQNQIKHSGDARKGHGRKRALKPIETLSEKEKNFRDTINHRYANRIVEAAIKQGCGTIQIENLEGIADTTGSKFLKNWPYYDLQTKIVNKAKEHGITVVAINPQYTSQRCSMCGYIEKTNRSSQAVFECKQCG…
	AsCas12f1	Acidibacillus sulfuroxidans	5'-TTTA	TTTGCGAGCTAGCTTGTGGAGTGTGAAC	TCTATTCGTCGGTTCAGCGACGATAAGCCGAGAAGTGCCAATAAAACTGTTAAGTGGTTTGGTAACGCTCGGTAAGGTAGCCAAAAGGCTGAAACTCCGTGCACAAAGACCGCACGGACGCTTCACATATAGCTCATAAAC	TCTATTCGTCGGTTCAGCGACGATAAGCCGAGAAGTGCCAATAAAACTGTTAAGTGGTTTGGTAACGCTCGGTAAGGTAGCCAAAAGGCTGAAACTCCGTGCACAAAGACCGCACGGACGCTTCACATATAGCTCATAAACAAAGTTTGCGAGCTAGCTTGTGGAGTGTGAAC	MIKVYRYEIVKPLDLDWKEFGTILRQLQQETRFALNKATQLAWEWMGFSSDYKDNHGEYPKSKDILGYTNVHGYAYHTIKTKAYRLNSGNLSQTIKRATDRFKAYQKEILRGDMSIPSYKRDIPLDLIKENISVNRMNHGDYIASLSLLSNPAKQEMNVKRKISVIIIVRGAGKTIMDRILSGEYQVSASQIIHDDRKNKWYLNISYDFEPQTRVLDLNKIMGIDLGVAVAVYMAFQHTPARYKLEGGEIENFRRQVESRRISMLRQGKYAGGARGGHGRDKRIKPIEQLRDKIANFRDTTNHRYSRYIVDMAIKEGCGTIQMEDLTNIRDIGSRFLQNWTYYDLQQKIIYKAEEAGIKVIKIDPQYTSQRCSECGNIDSGNRIGQAIFKCRACGYEAN…
			* PAMs in red were predicted by CRISPRTarget
			* PAMs in green were previously validated by other groups
