# Supplementary material for: Engineered CRISPR-OsCas12f1 and RhCas12f1 with robust activities and expanded target range for genome editing
Source: Nat Commun. 2023 Apr 11;14:2046. doi: 10.1038/s41467-023-37829-7 (PMC10090079; doi:10.1038/s41467-023-37829-7)
Supplement: Supplementary file 6 — Supplementary Data 2 [file 41467_2023_37829_MOESM6_ESM.xlsx]

## Sheet: Sheet1
Supplementary Data 2. sgRNA variant sequences
sgRNA variant		sequences
deletion version	OsCas12f1_sg0.1	AGGGACTTCCCCCAAAATCGAGACAGTAGCCGTAAAACTTTGAGTTTCAGAGTGGGCGACACACTCGAAAAGGTTAAGATATGCACATAGTAATCCGTGCATGAGCCGCGAAAGCGGCTTGAAGG
	OsCas12f1_sg0.2	ATCGAGACAGTAGCCGTAAAACTTTGAGTTTCAGAGTGGGCGACACACTCGAAAAGGTTAAGATATGCACATAGTAATCCGTGCATGAGCCGCGAAAGCGGCTTGAAGG
	OsCas12f1_sg0.3	AGGGACGACTTCCCGTCCCAAAATCGAGACAGTAGCCAGTTTGGCGACACACTCGAAAAGGTTAAGATATGCACATAGTAATCCGTGCATGAGCCGCGAAAGCGGCTTGAAGG
	OsCas12f1_sg0.4	AGGGACGACTTCCCGTCCCAAAATCGAGAGTTTCTCGAAAAGGTTAAGATATGCACATAGTAATCCGTGCATGAGCCGCGAAAGCGGCTTGAAGG
	OsCas12f1_sg0.5	AGGGACGACTTCCCGTCCCAAAATCGAGACAGTAGCCGTAAAACTTTGAGTTTCAGAGTGGGCGACACACTCGAAAAGGTTAAGATATGCACATAGTAATCCGTGCATGAGGAAACTTGAAGG
	OsCas12f1_sg0.6	AGGGACGACTTCCCGTCCCAAAATCGAGACAGTAGCCGTAAAACTTTGAGTTTCAGAGTGGGCGACACACTCGAAAAGGTTAAGATATGCACATAGTAATCCGTGCATGAAAGAAGG
G:C subsitution	OsCas12f1_sg1.1	AGGGcCGACTTCCCGgCCCAAAATCGAGACAGTAGCCGTAAAACTTTGAGTTTCAGAGTGGGCGACACACTCGAAAAGGTTAAGATATGCACATAGTAATCCGTGCATGAGCCGCGAAAGCGGCTTGAAGG
	OsCas12f1_sg1.2	AGGGACGACTTCCCGTCCCAAAATCGAGACAGTcGCCGTAAAACTTTGAGTTTCAGAGTGGGCGACACACTCGAAAAGGTTAAGATATGCACATAGTAATCCGTGCATGAGCCGCGAAAGCGGCTTGAAGG
	OsCas12f1_sg1.3	AGGGACGACTTCCCGTCCCAAAATCGAGACAGTAGCCGTAAAACTcTGAGTTTCAGAGTGGGCGACACACTCGAAAAGGTTAAGATATGCACATAGTAATCCGTGCATGAGCCGCGAAAGCGGCTTGAAGG
	OsCas12f1_sg1.4	AGGGACGACTTCCCGTCCCAAAATCGAGACAGTcGCCAGTTTGGCGACACACTCGAAAAGGTTAAGATATGCACATAGTAATCCGTGCATGAGCCGCGAAAGCGGCTTGAAGG
	OsCas12f1_sg1.5	AGGGACGACTTCCCGTCCCAAAATCGAGACAGTAGCCGTAAAACTTTGAGTTTCAGAGTGGGCGACACACTCGAAAAGGTTAAGATAcGCACATAGTAATCCGTGCgTGAGCCGCGAAAGCGGCTTGAAGG
	OsCas12f1_sg2.1	AGGGcCGACTTCCCGgCCCAAAATCGAGACAGTcGCCGTAAAACTcTGAGTTTCAGAGTGGGCGACACACTCGAAAAGGTTAAGATATGCACATAGTAATCCGTGCATGAGCCGCGAAAGCGGCTTGAAGG
	OsCas12f1_sg2.2	AGGGcCGACTTCCCGgCCCAAAATCGAGACAGTAGCCGTAAAACTTTGAGTTTCAGAGTGGGCtACACACTCGAAAAGGTTAAGATATGCACATAGTAATCCGTGCATGAGCCGCGAAAGCGGCTTGAAGG
	OsCas12f1_sg2.3	AGGGcCGACTTCCCGgCCCAAAAgCGAGACAGTAGCCGTAAAACTTTGAGTTTCAGAGTGGGCGACACACTCGcAAAGGTTAAGATATGCACATAGTAATCCGTGCATGAGCCGCGAAAGCGGCTTGAAGG
	OsCas12f1_sg2.4	AGGGcCGACTTCCCGgCCCAAAATCGcGACAGTAGCCGTAAAACTTTGAGTTTCAGAGTGGGCGACACACgCGAAAAGGTTAAGATATGCACATAGTAATCCGTGCATGAGCCGCGAAAGCGGCTTGAAGG
	OsCas12f1_sg2.5	AGGGcCGACTTCCCGgCCCAAAATCGAGACAGTAGCCGTAAAgCTTTGAGTTTCAGAGcGGGCGACACACTCGAAAAGGTTAAGATATGCACATAGTAATCCGTGCATGAGCCGCGAAAGCGGCTTGAAGG
	OsCas12f1_sg2.6	AGGGcCGACTTCCCGgCCCAAAATCGAGACAGTAGCCGTAAAACgTTGAGTTTCAGcGTGGGCGACACACTCGAAAAGGTTAAGATATGCACATAGTAATCCGTGCATGAGCCGCGAAAGCGGCTTGAAGG
	OsCas12f1_sg2.7	AGGGcCGACTTCCCGgCCCAAAATCGAGACAGTAGCCGTAAAACTTcGAGTTTCgGAGTGGGCGACACACTCGAAAAGGTTAAGATATGCACATAGTAATCCGTGCATGAGCCGCGAAAGCGGCTTGAAGG
	OsCas12f1_sg2.8	AGGGcCGACTTCCCGgCCCAAAATCGAGACAGTAGCCGTAAAACTTTGcGTTgCAGAGTGGGCGACACACTCGAAAAGGTTAAGATATGCACATAGTAATCCGTGCATGAGCCGCGAAAGCGGCTTGAAGG
	OsCas12f1_sg2.9	AGGGcCGACTTCCCGgCCCAAAATCGAGACAGTAGCCGTAAAACTTTGAGTTTCAGAGTGGGCGACACACTCGAAAAGGTTAAGATgTGCACATAGTAATCCGTGCAcGAGCCGCGAAAGCGGCTTGAAGG
	OsCas12f1_sg2.10	AGGGcCGACTTCCCGgCCCAAAATCGAGACAGTAGCCGTAAAACTTTGAGTTTCAGAGTGGGCGACACACTCGAAAAGGTTAAGATATGCACATAGTAATCCGTGCATGAGCCGCGAAAGCGGCTcGAAGG
	OsCas12f1_sg2.11	AGGGcCGACTTCCCGgCCCAAAATCGAGACAGTAGCCGTAAAACTTTGAGTTTCAGAGTGGGCGACACACTCGAAAAGGTTAAGATATGCACATAGTAATCCGTGCATGcGCCGCGAAAGCGGCgTGAAGG
	OsCas12f1_sg2.12	AGGGcCGACTTCCCGgCCCAAAATCGAGACAGTcGCCGTAAAACTTTGAGTTTCAGAGTGGGCGACACACTCGAAAAGGTTAAGATATGCACATAGTAATCCGTGCATGAGCCGCGAAAGCGGCTTGAAGG
	OsCas12f1_sg2.13	AGGGcCGACTTCCCGgCCCAAAATCGAGACAGTAGCCGTAAAACTcTGAGTTTCAGAGTGGGCGACACACTCGAAAAGGTTAAGATATGCACATAGTAATCCGTGCATGAGCCGCGAAAGCGGCTTGAAGG
deletion version	RhCas12f1_sg0.1	AAGTCTGAGGGCATGTAGAAAAAAGTATAGGTATATACCAACATACTTGCATTGCCACTCGGAAAGGGTTAACCTTGGTCATTGTGTTACCGACCAAGCATTCCAGAAATGGAATGTAAAT
	RhCas12f1_sg0.2	ACGGTTGATTTAGCAACCGAAGTGGGCATGTAGAAAAAAGTATAGGTATATACCAACATACTTGCATTGCCACAAAGGGTTAACCTTGGTCATTGTGTTACCGACCAAGCATTCCAGAAATGGAATGTAAAT
	RhCas12f1_sg0.3	ACGGTTGATTTAGCAACCGAAGTCTGGCATGTAGAAAAAAGTATAGGTATATACCAACATACTTGCATTGCCGGAAAGGGTTAACCTTGGTCATTGTGTTACCGACCAAGCATTCCAGAAATGGAATGTAAAT
	RhCas12f1_sg0.4	ACGGTTGATTTAGCAACCGAAGTCTGAGGGGTAGAAAAAAGTATAGGTATATACCAACATACTTGCCCACTCGGAAAGGGTTAACCTTGGTCATTGTGTTACCGACCAAGCATTCCAGAAATGGAATGTAAAT
	RhCas12f1_sg0.5	ACGGTTGATTTAGCAACCGAAGTCTGAGGGCATGGTATAGGTATATACCAACATACCATTGCCACTCGGAAAGGGTTAACCTTGGTCATTGTGTTACCGACCAAGCATTCCAGAAATGGAATGTAAAT
G:C subsitution	RhCas12f1_sg1.1	ACGGcTGATTTAGCAgCCGAAGTCTGAGGGCATGTAGAAAAAAGTATAGGTATATACCAACATACTTGCATTGCCACTCGGAAAGGGTTAACCTTGGTCATTGTGTTACCGACCAAGCATTCCAGAAATGGAATGTAAAT
	RhCas12f1_sg1.2	ACGGTcGATTTAGCgACCGAAGTCTGAGGGCATGTAGAAAAAAGTATAGGTATATACCAACATACTTGCATTGCCACTCGGAAAGGGTTAACCTTGGTCATTGTGTTACCGACCAAGCATTCCAGAAATGGAATGTAAAT
	RhCas12f1_sg1.3	ACGGccGATTTAGCggCCGAAGTCTGAGGGCATGTAGAAAAAAGTATAGGTATATACCAACATACTTGCATTGCCACTCGGAAAGGGTTAACCTTGGTCATTGTGTTACCGACCAAGCATTCCAGAAATGGAATGTAAAT
