# Supplementary material for: Engineered CRISPR-OsCas12f1 and RhCas12f1 with robust activities and expanded target range for genome editing
Source: Nat Commun. 2023 Apr 11;14:2046. doi: 10.1038/s41467-023-37829-7 (PMC10090079; doi:10.1038/s41467-023-37829-7)
Supplement: Supplementary file 7 — Source Data [file 41467_2023_37829_MOESM7_ESM.xlsx]

## Sheet: Fig. 1
Fig. 1c. GFP activation efficiency of new CRISPR-Cas12f1 systems
Cas12f1	% of GFP+ cells / BFP+mCherry+ cells
	NT			+ sgRNA
	replicate1	replicate2	replicate3	replicate1	replicate2	replicate3
Cs2Cas12f1	0.61	0.51	0.76	15.8	18.1	19.7
HsCas12f1	0.13	0.22	0.23	23.8	26.8	27.1
Cb1Cas12f1	0.022	0.066	0.022	24	26.9	27.3
OsCas12f1	0.98	0.76	0.61	43.2	39	42.1
ChCas12f1	0.4	2.48	2.08	42.1	41.7	42.1
RhCas12f1	0.77	0.61	0.49	54.8	54.9	58.8
Un1Cas12f1	0.18	0.14	0.023	27.6	27.4	28.7
SpCas12f1	0.07	0.24	0.13	0.31	0.24	0.33
AsCas12f1	0.1	0.17	0.072	9.9	11.2	13.1

## Sheet: Fig. 2
Fig. 2c. Second round enhanced OsCas12f1 variants screen					Fig. 2e. First round sgRNA engineering for OsCas12f1					Fig. 2f. Second round sgRNA engineering for OsCas12f1
OsCas12f1 protein variants	% of GFP+ cells / BFP+mCherry+ cells				OsCas12f1 sgRNA variants	% of GFP+ cells / BFP+mCherry+ cells				OsCas12f1 sgRNA variants	% of GFP+ cells / BFP+mCherry+ cells
	replicate1	replicate2	replicate3			replicate1	replicate2	replicate3			replicate1	replicate2	replicate3
Q46R/D52R	9.53	10.6	8.84		Os-sg0.1	0.067	0.067	0.078		Os-sg2.1	68.9	69.7	67
F49R/D52R	0.72	0.82	0.79		Os-sg0.2	0	0.15	0.11		Os-sg2.2	68.5	67.5	68.5
Q50R/D52R	14.2	12.3	11.4		Os-sg0.3	30.7	30.2	32.3		Os-sg2.3	66.9	67	66.3
C53R/D52R	12.2	13.8	15.3		Os-sg0.4	0.083	0	0.082		Os-sg2.4	69.4	69.7	66.6
A54R/D52R	31.4	23.2	28.7		Os-sg0.5	6.24	6.29	4.67		Os-sg2.5	59.4	60.3	62.2
S56R/D52R	22.4	22.7	24.8		Os-sg0.6	1.96	2.35	2.44		Os-sg2.6	71.3	71.3	68.7
G63R/D52R	12.1	10.7	10.7		Os-sg1.1	62.6	64.3	66.4		Os-sg2.7	68.9	70.7	69.9
E71R/D52R	20.8	17.4	21		Os-sg1.2	43.8	47.6	42.6		Os-sg2.8	71	71.2	69.6
S119R/D52R	27	27.6	26.8		Os-sg1.3	54.6	50.7	51.3		Os-sg2.9	64	64.7	65.8
M120R/D52R	12.5	12.6	15		Os-sg1.4	2.95	5.26	6		Os-sg2.10	55.8	55.1	57.4
M127R/D52R	24.6	25.3	21.9		Os-sg1.5	39.8	34.8	34.7		Os-sg2.11	59.8	60.4	60
T132R/D52R	24.8	28.2	30.4		WTOsCas12f1	41.6	40.2	42.4		Os-sg2.12	69.2	68.7	68.5
S141R/D52R	29.7	28.3	26.1		NT	0.49	0.52	0.66		Os-sg2.13	62.9	64.6	63.3
E144R/D52R	13.4	14.6	14.6							Os-sg1.1	61.1	61.3	61.6
I264R/D52R	20.2	19	16.6							NT	1.11	1.37	2.13
D52R	26.6	25.6	25
NT	0.66	0.63	0.71
Fig. 2g. Increased EGFP activation efficiency by combinition variant					Fig. 2j. Optimization of RhCas12f1 sgRNA to increase activity					Fig. 2k. Combination variant for enRhCas12f1
OsCas12f1 variants	% of GFP+ cells / BFP+mCherry+ cells				RhCas12f1 sgRNA variants	% of GFP+ cells / BFP+mCherry+ cells				RhCas12f1 variants	% of GFP+ cells / BFP+mCherry+ cells
	replicate1	replicate2	replicate3			replicate1	replicate2	replicate3			replicate1	replicate2	replicate3
WTOsCas12f1	13.9	13.1	14.6		Rh-sg0.1	0.065	0.04	0.066		T131R	66.4	51.6	54.2
T132R/D52R	36.3	38.1	36.8		Rh-sg0.2	0.069	0.13	0.15		S130R	55.7	57.1	65.1
Os-sg2.6	50.1	49.3	48		Rh-sg0.3	0.038	0.096	0.079		A273R	69.7	63.4	59.7
T132R/D52R+Os-sg2.6	59.8	58.4	59.9		Rh-sg0.4	0.081	0.19	0.023		I264R	42.1	42	50.8
NT	0.26	0.51	0.19		Rh-sg0.5	4.15	3.32	3.77		L270R	69	69.5	70.5
					Rh-sg1.1	71.6	73.3	73.9		Y125R	64.7	66.5	65.8
					Rh-sg1.2	57	50.1	57.4		A56R	64.2	62.9	60.9
					Rh-sg1.3	52.7	51.4	50.4		Rh-sg1.1	64	62.8	63.1
					WTRhCas12f1	57.9	69.4	68.9		NT	1	0.49	0.97
					NT	0.19	0.28	0.15

## Sheet: Fig. 3
Fig. 3a. PAM preferrences of different Cas12f1s														Fig. 3c. Validation the PAM preferences of enOsCas12f1 and Un1Cas12f1_ge4.1 at endogenous loci								Fig. 3d. Validation the PAM preferences of enRhCas12f1 at endogenous loci
PAMs	% of GFP+ cells / BFP+mCherry+ cells													PAMs	indels %							PAMs	indels %
	NT			WTOsCas12f1			enOsCas12f1			Un1Cas12f1_ge4.1					enOsCas12f1			Un1Cas12f1_ge4.1					enRhCas12f1
	replicate1	replicate2	replicate3	replicate1	replicate2	replicate3	replicate1	replicate2	replicate3	replicate1	replicate2	replicate3			replicate1	replicate2	replicate3	replicate1	replicate2	replicate3			replicate1	replicate2	replicate3
ATTA	0.54	0.11	0.68	4.52	4.67	5.07	61.7	60.2	60.3	4.57	4.91	1.44		ATTA_1	12.6204	10.4831	11.7022	1.15293	1.616	1.81591		ACCA_1	25.0251	26.1163	31.1283
ATTT	0.64	0.26	0.85	0.7	0.75	0.91	49.2	47.5	48.6	0.96	1.04	1.04		ATTA_2	2.71302	2.48278	3.3644	0.776903	0.553097	0.545849		ACCA_2	0.656315	0.713231	0.796613
ATTC	0.74	1	0.53	33.2	34.6	35.9	79.3	79.2	75	0.67	0.79	0.91										ACCA_3	35.6208	32.0062	39.6719
ATTG	0.26	0.19	0.025	0.1	0.15	0.11	17.5	17.1	18	3.02	3.42	2.51		ATTT_1	6.00877	6.14621	6.65622	0.0646317	0.0567503	0.050098
TTTA	0.39	0.22	0.46	13.8	14.9	16		57.2	61.3	36.7	37.2	39.4		ATTT_2	16.6412	15.1719	14.8248	0.0889713	0.0705393	0.0714889		ACCT_1	5.74891	6.51884	5.67175
TTTT	0.39	0.45	0.49	4	4.11	3.65	60.1	58.8	58.1	1.91	2.07	1.54		ATTT_3	38.2637	36.4628	35.4146	0.027088	0.204467	0.574772		ACCT_2	4.38359	4.41367	5.37506
TTTC	0.59	0.77	0.72	48	46.2	49	76.3	75		1.69	1.18	1.26										ACCT_3	84.0257	75.6582	70.3998
TTTG	0.25	0.25	0.27	0.14	0.088	0.066	26	26.7	28.1	30.4	30.8	32.2		ATTC_1	25.3634	21.8008	21.8505	0.0647508	0.0573989	0.0506386
CTTA	0.5	0.4	0.65	17.7	15.5	16.2	69.1	70.2	60.4	7.03	6.87	8		ATTC_2	45.4125	41.3887	39.3282	0.161072	0.142746	0.167327		ACCC_1	0.137501	0.154616	0.103933
CTTT	0.85	1.21	0.27	4.29	4.33	4.13		61.4	59.1	0.82	0.98	1.08		ATTC_3	55.4311	55.3961	59.0581	0.0329688	0.0282581	0.0306247		ACCC_2	0.13978	0.0717341	0.126891
CTTC	0.53	0.3	0.78	47.4	58.4	60.5	89.2	89.6	87	0.77	0.94	0.16										ACCC_3	4.03287	3.67158	3.88846
CTTG	0.88	0.7	0.31	0.54	0.6	0.39	39.5	41	40.4	10.3		10.2		ATTG_1	9.98778	8.85602	10.3516	1.50409	1.25724	1.48925
GTTA	0.61	0.66	0.66	1.46	1.47	1.63	53.9	55.3	55	1.4	2.41	2.42		ATTG_2	6.31063	6.73745	4.67471	7.36563	5.75845	5.7747		ACCG_1	0.151201	0.329207	0.192373
GTTT	0.66	0.51	0.44	0.16	0.26	0.31	38	36.4	34.6	0.96	0	0.55										ACCG_2	4.1493	4.49379	3.1348
GTTC	0.47	0.54	0.52	21.3	21.1	19.8	70	71.7	69.6	0.66	0.7	0.45		TTTA_1	83.392	80.5579	80.5644	14.2177	12.1772	9.42917		ACCG_3	25.8304	17.3912	26.4617
GTTG	0.46	0.26	0.36	0.08	0.068	0.14	3.53	4.16	4.17	0.82	0.81	0.88		TTTA_2	62.4315	60.7282	65.6887	92.9008	94.1052	93.5796
																						TCCA_1	42.0845	40.7137	40.3779
														TTTT_1	27.9487	14.386	27.7336	0.112555	0.118812	0.0722442		TCCA_2	53.392	51.1323	48.0426
Fig. 3b. PAM preferrences of different Cas12f1s														TTTT_2	65.1504	61.7737	61.9894	10.13	8.59705	6.89277		TCCA_3	78.4382	77.9487	77.3278
PAMs	% of GFP+ cells / BFP+mCherry+ cells													TTTT_3	48.6026	42.3737	49.3671	0.140868	0.22695	0.70159
	WTRhCas12f1_NT			WTRhCas12f1_sgRNA			enRhCas12f1_NT			enRhCas12f1_sgRNA												TCCT_1	18.8769	18.4939	15.6288
	replicate1	replicate2	replicate3	replicate1	replicate2	replicate3	replicate1	replicate2	replicate3	replicate1	replicate2	replicate3		TTTC_1	62.6221	65.0072	64.0629	0.220619	0.159511	0.184642		TCCT_2	0.431951	0.627554	0.50968
ACCA	0.3	0.37	0.61	66.3	67.2	68.9	0.27	0.39	0.31	82.7	83.8	85.1		TTTC_2	79.5853	79.1457	77.254	0.0909669	0.0921225	0.0990559		TCCT_3	73.3578	71.9097	71.7308
TCCA	0.28	0.15	0.29	61.1	56.9	61.5	0.5	0.66	0.68	79.2	80.4	80.4		TTTC_3	98.3748	93.5322	89.6032	0.126397	0.124723	0.143331
CCCA	0.17	0.32	0.32	67.6	67.9	68.6	0.21	0.17	0.28	80.2	79.6	82.7										TCCC_1	10.9921	10.5583	9.4605
GCCA	0.2	0.23	0.32	70.5	70	68.1	0.47	0.23	0.27	83.6	83.2	82.5		TTTG_1	99.9964	99.9949	99.9973	99.9904	99.9845	99.9978		TCCC_2	0.0968127	0.0764329	0.0474525
ACCT	0.13	0.097	0.039	34.1	35.4	34.3	0.17	0.18	0.18	50.8	50.2	50.1		TTTG_2	1.24792	1.30233	1.04686	0.308274	0.279195	0.242448		TCCC_3	1.37166	0.702144	0.8741
TCCT	0.17	0.14		57.7		54.5	0.22	0.15	0.26	73.5	73	73.7		TTTG_3	19.9818	16.2512	14.7616	25.0028	23.8114	23.5882
CCCT	0.27	0.21	0.16	59.6	59.1	59.4	0.43	0.52	0.48	78.8	78.3	80										TCCG_1	1.57761	1.1301	0.873868
GCCT	0.19	0.19	0.24	45.5	47.4	50.4	0.4	0.26	0.25	64.7	64	65.5		CTTA_1	44.8007	42.432	38.944	0.845002	0.62454	0.611117		TCCG_2	0.325157	0.187346	0.272844
ACCC	0.1	0.18	0.24	3.93	9.81	9.4	0.15	0.18	0.18	20.2	21	20.3		CTTA_2	78.2134	78.4991	77.0935	77.5665	76.1201	74.556		TCCG_3	37.1147	36.6253	36.7821
TCCC	0.25	0.18	0.33	17.7	18.2	17	0.46	0.18	0.26	31.5	31.2	30.7		CTTA_3	30.4441	25.4237	28.5195	5.16238	3.30109	3.18534
CCCC	0.17	0.1	0.19	25.4	26.9	25.1	0.73	0.86	0.7	51	49.4	51.2										CCCA_1	89.8373	90.7936	90.1822
GCCC	0.11	0	0.061	7.05	6.77	2.03	0.66	0.46	0.34	21.8	21.2	20.7		CTTT_1	12.6887	13.0868	12.2712	0.057786	0.0706688	0.0618421		CCCA_2	89.0877	86.2525	87.169
ACCG	0.3	0.25	0.24	39.4	40.3	36.9	0.33	0.38	0.26	57.8	56.1	54.8		CTTT_2	5.47606	5.9091	4.45688	0.0278742	0.0313798	0.0227491		CCCA_3	95.9973	95.6265	95.8377
TCCG	0.29	0.11	0.25	42.3	40.6	41.1	0.25	0.2	0.28	60.7	58.7	57.9		CTTT_3	12.2872	10.9319	10.6485	0.0330953	0.0451007	0.0458937
CCCG	0.17	0.3	0.28	52	51	53.3	0.23	0.27	0.15	67.1	67.7	70										CCCT_1	2.38755	2.01005	1.27982
GCCG	0.23	0.21	0.24	45.7	45.3	46.6	0.14	0.34	0.19	58.2	59.4	63.1		CTTC_1	88.6016	87.4084	88.166	0.0616878	0.0576514	0.0505641		CCCT_2	0.437085	0.29815	0.332641
														CTTC_2	81.5988	81.4122	78.7743	0.162745	0.142454	0.163302		CCCT_3	69.2658	69.017	70.1682
														CTTC_3	91.9937	89.9233	91.7434	0.0271743	0.034316	0.0203574
																						CCCC_1	0.341624	0.15902	0.253989
														CTTG_1	1.91198	1.3106	1.61158	0.0410653	0.0480732	0.0534408		CCCC_2	7.96806	7.23772	5.71393
														CTTG_2	0.0455838	0.115216	0.0656306	2.68018	2.87498	2.98148
														CTTG_3	33.0077	30.1526	29.0782	4.98928	4.69401	1.9089		CCCG_1	12.1538	11.0917	12.4698
																						CCCG_2	4.37654	3.47245	2.65426
														GTTA_1	0.17491	0.133276	0.217138	0.564497	0.370219	0.549575		CCCG_3	6.93544	6.55169	7.23303
														GTTA_2	94.849	94.8722	90.261	16.0268	16.0887	18.4795
																						GCCA_1	3.73424	2.97021	2.87766
														GTTT_1	26.3835	27.7027	25.5854	4.52717	4.01441	3.26292		GCCA_2	0.0639526	0.0612469	0.0788169
														GTTT_2	10.583	12.8278	10.427	0.562389	0.265803	0.275016		GCCA_3	30.8618	33.5266	29.3046
														GTTC_1	72.7774	69.1349	68.593	0.0272224	0.0381668	0.0302013		GCCT_1	0.618986	0.864152	0.815275
														GTTC_2	76.507	77.4263	74.6892	0.054789	0.0547207	0.0515233		GCCT_2	4.55313	3.75624	3.7852
														GTTC_3	60.7925	60.1825	60.3164	0.0708151	0.0602684	0.0574858
																						GCCC_1	0.197256	0.0846981	0.180284
														GTTG_1	0.0801586	0.0526772	0.0551179	0.465524	0.361935	0.503189		GCCC_2	0.148869	0.148537	0.174127
														GTTG_2	0.0854442	0.0741812	0.0896055	0.0938849	0.0759856	0.0563563		GCCC_3	0.991645	1.16371	0.805572
														GTTG_3	3.7141	3.71074	4.06821	0.089742	0.229121	0.0653958
																						GCCG_1	6.44197	6.90471	7.39047
																						GCCG_2	0.0422488	0.0375277	0.0426138
														Fig. 3e. Summary of indel efficiencies of enOsCas12f1 and Un1Cas12f1_ge4.1.								Fig. 3f. Summary of indel efficiencies of enRhCas12f1.
														PAMs	indels %							PAMs	indels %
															enOsCas12f1			Un1Cas12f1_ge4.1					enRhCas12f1
															replicate1	replicate2	replicate3	replicate1	replicate2	replicate3			replicate1	replicate2	replicate3
														NTTA	12.6204	10.4831	11.7022	1.15293	1.616	1.81591		NCCA	25.0251	26.1163	31.1283
															2.71302	2.48278	3.3644	0.776903	0.553097	0.545849			0.656315	0.713231	0.796613
															83.392	80.5579	80.5644	14.2177	12.1772	9.42917			35.6208	32.0062	39.6719
															62.4315	60.7282	65.6887	92.9008	94.1052	93.5796			42.0845	40.7137	40.3779
															44.8007	42.432	38.944	0.845002	0.62454	0.611117			53.392	51.1323	48.0426
															78.2134	78.4991	77.0935	77.5665	76.1201	74.556			78.4382	77.9487	77.3278
															30.4441	25.4237	28.5195	5.16238	3.30109	3.18534			89.8373	90.7936	90.1822
															0.17491	0.133276	0.217138	0.564497	0.370219	0.549575			89.0877	86.2525	87.169
															94.849	94.8722	90.261	16.0268	16.0887	18.4795			95.9973	95.6265	95.8377
														NTTT	6.00877	6.14621	6.65622	0.0646317	0.0567503	0.050098			3.73424	2.97021	2.87766
															16.6412	15.1719	14.8248	0.0889713	0.0705393	0.0714889			0.0639526	0.0612469	0.0788169
															38.2637	36.4628	35.4146	0.027088	0.204467	0.574772			30.8618	33.5266	29.3046
															27.9487	14.386	27.7336	0.112555	0.118812	0.0722442		NCCT	5.74891	6.51884	5.67175
															65.1504	61.7737	61.9894	10.13	8.59705	6.89277			4.38359	4.41367	5.37506
															48.6026	42.3737	49.3671	0.140868	0.22695	0.70159			84.0257	75.6582	70.3998
															12.6887	13.0868	12.2712	0.057786	0.0706688	0.0618421			18.8769	18.4939	15.6288
															5.47606	5.9091	4.45688	0.0278742	0.0313798	0.0227491			0.431951	0.627554	0.50968
															12.2872	10.9319	10.6485	0.0330953	0.0451007	0.0458937			73.3578	71.9097	71.7308
															26.3835	27.7027	25.5854	4.52717	4.01441	3.26292			2.38755	2.01005	1.27982
															10.583	12.8278	10.427	0.562389	0.265803	0.275016			0.437085	0.29815	0.332641
														NTTC	25.3634	21.8008	21.8505	0.0647508	0.0573989	0.0506386			69.2658	69.017	70.1682
															45.4125	41.3887	39.3282	0.161072	0.142746	0.167327			0.618986	0.864152	0.815275
															55.4311	55.3961	59.0581	0.0329688	0.0282581	0.0306247			4.55313	3.75624	3.7852
															62.6221	65.0072	64.0629	0.220619	0.159511	0.184642		NCCC	0.137501	0.154616	0.103933
															79.5853	79.1457	77.254	0.0909669	0.0921225	0.0990559			0.13978	0.0717341	0.126891
															98.3748	93.5322	89.6032	0.126397	0.124723	0.143331			4.03287	3.67158	3.88846
															88.6016	87.4084	88.166	0.0616878	0.0576514	0.0505641			10.9921	10.5583	9.4605
															81.5988	81.4122	78.7743	0.162745	0.142454	0.163302			0.0968127	0.0764329	0.0474525
															91.9937	89.9233	91.7434	0.0271743	0.034316	0.0203574			1.37166	0.702144	0.8741
															72.7774	69.1349	68.593	0.0272224	0.0381668	0.0302013			0.341624	0.15902	0.253989
															76.507	77.4263	74.6892	0.054789	0.0547207	0.0515233			7.96806	7.23772	5.71393
															60.7925	60.1825	60.3164	0.0708151	0.0602684	0.0574858			0.197256	0.0846981	0.180284
														NTTG	9.98778	8.85602	10.3516	1.50409	1.25724	1.48925			0.148869	0.148537	0.174127
															6.31063	6.73745	4.67471	7.36563	5.75845	5.7747			0.991645	1.16371	0.805572
															99.9964	99.9949	99.9973	99.9904	99.9845	99.9978		NCCG	0.151201	0.329207	0.192373
															1.24792	1.30233	1.04686	0.308274	0.279195	0.242448			4.1493	4.49379	3.1348
															19.9818	16.2512	14.7616	25.0028	23.8114	23.5882			25.8304	17.3912	26.4617
															1.91198	1.3106	1.61158	0.0410653	0.0480732	0.0534408			1.57761	1.1301	0.873868
															0.0455838	0.115216	0.0656306	2.68018	2.87498	2.98148			0.325157	0.187346	0.272844
															33.0077	30.1526	29.0782	4.98928	4.69401	1.9089			37.1147	36.6253	36.7821
															0.0801586	0.0526772	0.0551179	0.465524	0.361935	0.503189			12.1538	11.0917	12.4698
															0.0854442	0.0741812	0.0896055	0.0938849	0.0759856	0.0563563			4.37654	3.47245	2.65426
															3.7141	3.71074	4.06821	0.089742	0.229121	0.0653958			6.93544	6.55169	7.23303
																							6.44197	6.90471	7.39047
																							0.0422488	0.0375277	0.0426138

## Sheet: Fig. 4
Fig. 4a. Indel frequency induced by different Cas12f1s											Fig. 4c. Indel frequency induced by enOsCas12f1 and Un1Cas12f1_ge4.1
sgRNAs	enOsCas12f1			Un1Cas12f1_ge4.1			enRhCas12f1				PAMs	sgRNAs	enOsCas12f1			Un1Cas12f1_ge4.1					5'-TTC		Average	SD
	replicate1	replicate2	replicate3	replicate1	replicate2	replicate3	replicate1	replicate2	replicate3				replicate1	replicate2	replicate3	replicate1	replicate2	replicate3			enOsCas12f1		57.6189	25.2495
PCSK9_sg1	67.456	65.578	63.187								5'-TTC	PCSK9_sg1	87.63	85.93	86.39	0.93	0.86	1.05			Un1Cas12f1_ge4.1		0.733246	0.982615
PCSK9_sg2	61.841	59.693	59.061									PCSK9_sg2	67.72	68.61	69.44	0.3	0.29	0.3
PCSK9_sg3	86.605	71.553	74.259									PCSK9_sg3	90.91	84.32	89.97	1.4	1.37	1.31
PCSK9_sg4	3.603	3.887	5.148									PCSK9_sg4	25.23	24.93	26.011	0.1	0.11	0.106
PCSK9_sg5	19.244	14.354	14.506									PCSK9_sg5	12.81	14.01	12.328	0.13	0.05	0.169
PCSK9_sg6	32.977	38.778	43.58									PCSK9_sg6	41.78	43.13	47.5	0.15	0.17	0.18			5'-TTTR		Average	SD
PCSK9_sg7				0.15	0.123	0.137					5'-TTTR	PCSK9_sg7	0.37	0.37	0.34	5.52	5.77	5.93			enOsCas12f1		9.9495	9.4613
PCSK9_sg8				2.82	5.568	5.638						PCSK9_sg8	7.9	8.53	7.91	1.38	1.06	1.09			Un1Cas12f1_ge4.1		6.82858	12.6144
PCSK9_sg9				5.357	5.521	4.525						PCSK9_sg9	8.66	5.35	10.14	2.17	2.27	2.55
PCSK9_sg10				3.949	4.77	4.167						PCSK9_sg10	9.42	6.18	9.54	6.37	5.75	6.91			Fold change
PCSK9_sg11				11.775	10.598	9.607						PCSK9_sg11	33.05	30.8	31.75	2.84	3.05	2.98			5'-TTC_enOs / 5'-TTC_Un1			78.5807
PCSK9_sg12				11.164	6.825	17.757						PCSK9_sg12	28.6	23.94	19.44	3.24	3.2	3.63			5'-TTC_enOs / 5'-TTTR_Un1			8.4379
PCSK9_sg13				13.941	10.287	9.716						PCSK9_sg13	20.51	22.66	24.82	0.37	0.38	0.53			5'-TTTR_enOs / 5'-TTTR_Un1			1.45704
PCSK9_sg14				1.432	1.375	3.137						PCSK9_sg14	0.01	0	0	0	0	0
PCSK9_sg15				9.562	9.557	13.615						PCSK9_sg15	23.14	21.73	27.83	2.42	2.42	3.7
PCSK9_sg16				4.33	4.255	4.279						PCSK9_sg16	12.44	11	11.84	1.27	1.27	1.25
PCSK9_sg17				0.215	0.369	0.346						PCSK9_sg17	0.98	1.14	0.87	0.4	0.4	0.36
PCSK9_sg18				4.026	6.168	4.68						PCSK9_sg18	7.3	3.75	6.27	1.37	1.37	1.25
PCSK9_sg19				0.16	0.097	0.129						PCSK9_sg19	0.98	0.93	1.19	2.28	2.04	2.42
PCSK9_sg20							1.352	1.285	1.276		5'-TTC	TTR_sg1	41.45	37.55	35.77	4.59	4.53	4.52
PCSK9_sg21							66.001	56.507	55.239			TTR_sg2	52.56	56.35	59.81	0.42	0.35	0.33
PCSK9_sg22							0.778	0.974	0.888			TTR_sg3	89.64	89.25	80.19	1.08	1.01	0.8
PCSK9_sg23							11.802	12.005	15.817			TTR_sg4	50.7	50.9	58.13	0.37	0.52	0.42
PCSK9_sg24							0.902	0.55	0.638			TTR_sg5	87.17	88.27	86.11	0.16	0.17	0.17
PCSK9_sg25							2.711	2.958	2.784			TTR_sg6	74.92	74.05	74.16	0.61	0.61	0.62
PCSK9_sg26							1.465	1.576	1.801			TTR_sg7	72.09	74.71	74.1	0.28	0.25	0.21
PCSK9_sg27							1.736	2.066	1.682			TTR_sg8	20.09	19.74	25.39	1.25	1.15	0.87
PCSK9_sg28							7.251	7.029	9.858			TTR_sg9	24.71	23.67	19.81	0.34	0.36	0.32
PCSK9_sg29							4.023	3.275	3.123			TTR_sg10	38.4	40.79	43.87	0.25	0.25	0.23
PCSK9_sg30							7.736	8.099	9.469			TTR_sg11	88.71	84.27	84.33	0.71	0.66	0.54
PCSK9_sg31							29.064	32.261	35.426			TTR_sg12	74.64	78.89	80.97	1.15	1.04	0.88
PCSK9_sg32							97.486	99.986	65.796			TTR_sg13	49.63	52.11	47.73	0.3	0.25	0.25
PCSK9_sg33							14.327	16.266	18.762		5'-TTTR	TTR_sg14	3.81	2.32	2.19	0.94	0.92	0.74
PCSK9_sg34							0.152	0.084	0.132			TTR_sg15	0.32	0.18	0.35	9.54	8.85	8.717
PCSK9_sg35							0.149	0.182	0.199			TTR_sg16	6.62	6.85	6.83	11.94	10.74	9.16
PCSK9_sg36							14.702	15.176	13.278			TTR_sg17	18.27	14	11.11	12.33	7.65	11.85
PCSK9_sg37							65.793	71.004	71.928			TTR_sg18	15.76	16.85	16.38	58.5	56.72	58.958
PCSK9_sg38							28.677	31.257	33.271			TTR_sg19	1.4	1.3	0.99	0.84	1.01	0.89
PCSK9_sg39							1.203	1.203	0.817			TTR_sg20	11.22	8.66	9.88	16.42	15.77	16.02
PCSK9_sg40							4.68	4.005	3.441
PCSK9_sg41							30.928	31.619	35.194		Fig. 4d. Average indel frequency induced by enOsCas12f1 and Un1Cas12f1_ge4.1
PCSK9_sg42							0.153	0.154	0.158		PAMs	Cas12f1	indels of menas of 3 replicates
PCSK9_sg43							12.103	15.192	20.358		5'-TTC	enOsCas12f1	86.65	68.59	88.4	25.3903	13.0493	44.1367	38.2567	56.24	86.36	53.2433	87.1833	74.3767	73.6333	21.74	22.73	41.02	85.77	78.1667	49.8233
PCSK9_sg44							73.626	72.077	66.465			Un1Cas12f1-ge4.1	0.946667	0.296667	1.36	0.105333	0.116333	0.166667	4.54667	0.366667	0.963333	0.436667	0.166667	0.613333	0.246667	1.09	0.34	0.243333	0.636667	1.02333	0.266667
PCSK9_sg45							0.199	0.227	0.322		PAMs	Cas12f1	indels of menas of 3 replicates
PCSK9_sg46							14.325	14.73	13.377		5'-TTTR	enOsCas12f1	0.36	8.11333	8.05	8.38	31.8667	23.9933	22.6633	0.00333333	24.2333	11.76	0.996667	5.77333	1.03333	2.77333	0.283333	6.76667	14.46	16.33	1.23	9.92
PCSK9_sg47							0.172	0.174	0.131			Un1Cas12f1-ge4.1	5.74	1.17667	2.33	6.34333	2.95667	3.35667	0.426667	0	2.84667	1.26333	0.386667	1.33	2.24667	0.866667	9.03567	10.6133	10.61	58.0593	0.913333	16.07
PCSK9_sg48							1.901	1.684	2.364
PCSK9_sg49							3.032	2.798	2.854
PCSK9_sg50							21.085	18.054	15.565
PCSK9_sg51							29.77	37.507	46.543
PCSK9_sg52							19.015	14.311	13.862		Fig. 4e. Comparison of editing efficiencies of enOsCas12f1 and SpG
PCSK9_sg53							18.054	16.043	32.854		Target loci	% of indels
PCSK9_sg54							3.513	3.183	4.102			SpG Cas9			enOsCas12f1
PCSK9_sg55							8.451	9.298	10.845			replicate1	replicate2	replicate3	replicate1	replicate2	replicate3
PCSK9_sg56							9.92	10.922	12.517		PCSK9_sg1	72.2119	78.0933	77.5179	75.5861	76.9662	71.8693
PCSK9_sg57							29.241	38.497	27.598		VEGFA_sg3	29.8477	27.4248	25.594	84.9711	85.6236	87.1433
PCSK9_sg58							1.439	1.82	2.11		VEGFA_sg4	35.094	29.828	32.2058	89.8143	93.5948	93.2383
TTR_sg1	46.92	41.2458	49.1795								VEGFA_sg5	77.9609	75.2179	74.6829	91.1331	88.3747	89.5332
TTR_sg2	69.802	70.5232	63.6791								RHO_sg10	62.9798	62.1718	62.9091	78.686	79.7573	74.9889
TTR_sg3	56.3557	58.4074	56.1237								RHO_sg20	33.9513	27.5515	25.5267	72.8583	70.8801	73.2246
TTR_sg4	69.6185	64.4685	67.2634								DMD_sg1	56.1554	58.7	55.1622	75.3631	78.3845	77.8381
TTR_sg5	86.425	86.0266	83.4534								DMD_sg14	1.72361	0.276257	2.26119	74.8928	74.8661	74.0249
TTR_sg6	65.2974	78.4171	82.6262
TTR_sg7	79.7287	79.6817	81.5612
TTR_sg8	37.0391	29.9838	31.938
TTR_sg9	32.599	31.6499	33.8315
TTR_sg10	61.623	60.708	63.1507
TTR_sg11	91.9861	93.7209	93.6237
TTR_sg12	85.6893	84.9865	84.6983
TTR_sg13	51.7391	47.4307	47.3755
TTR_sg14				4.91838	5.42653	6.26376
TTR_sg15				31.655	30.4418	31.264
TTR_sg16				8.546	9.07439	10.2377
TTR_sg17				20.6488	19.1707	18.7331
TTR_sg18				60.7349	52.8601	56.4415
TTR_sg19				1.23693	0.82986	0.543315
TTR_sg20				13.3987	11.3482	14.52
TTR_sg21							32.697	35.8206	30.8431
TTR_sg22							2.52486	2.75801	2.99274
TTR_sg23							46.3387	40.6627	43.1965
TTR_sg24							0.0528685	0.0483182	0.048155
TTR_sg25							72.335	72.6192	71.2239
TTR_sg26							11.6735	11.9464	10.9989
TTR_sg27							24.8699	20.5116	23.0466
TTR_sg28							4.08477	4.25376	5.76878
TTR_sg29							3.94035	4.19366	3.29191
TTR_sg30							1.05304	1.13131	1.03423
VEGFA_sg2	94.7073	94.9763	94.1766
VEGFA_sg3	95.5775	95.4242	90.5497
VEGFA_sg4	96.7006	96.3268	95.712
VEGFA_sg5	60.95	60.5888	60.1251
VEGFA_sg6	87.0092	86.3286	80.4762
VEGFA_sg7	34.9038	35.7137	34.1924
VEGFA_sg8	11.2699	6.42513	10.474
VEGFA_sg9	21.0143	23.1953	21.836
VEGFA_sg10	2.09847	2.19287	2.05714
VEGFA_sg11	1.83511	1.55519	1.40966
VEGFA_sg12	46.1682	45.5037	43.6069
VEGFA_sg13				63.3283	62.2406	56.3607
VEGFA_sg14				2.38731	0.508524	0.256482
VEGFA_sg15				1.4158	1.48969	1.45681
VEGFA_sg16				43.6805	46.332	43.76
VEGFA_sg17				55.3551	47.5952	47.1378
VEGFA_sg18				13.2722	11.9365	11.1357
VEGFA_sg19				0.190375	0.486853	0.21538
VEGFA_sg20							56.8521	63.6044	62.7593
VEGFA_sg21							53.5454	38.4927	42.6408
VEGFA_sg22							0.996922	2.76847	1.70219
VEGFA_sg23							7.15941	8.28136	6.98156
VEGFA_sg24							25.6805	25.9628	28.4667
VEGFA_sg25							52.9209	51.2846	51.5819
VEGFA_sg26							76.5611	80.1888	81.1344
VEGFA_sg27							60.4356	54.5278	48.9008
VEGFA_sg28							63.141	65.5896	65.0362
VEGFA_sg29							85.4616	79.1318	79.7971
VEGFA_sg30							94.7516	91.484	93.7999
VEGFA_sg31							6.80462	6.12506	6.81913
Fig. 4b. Average indel frequency induced by different Cas12f1s
enOsCas12f1 (n=30)	65.407	60.1983	77.4723	4.21267	16.0347	38.445	45.7818	68.0014	56.9623	67.1168	85.3017	75.4469	80.3239	32.987	32.6935	61.8272	93.1102	85.1247	48.8485	94.6201	93.8505	96.2465	60.5546	84.6047	34.9366	9.38969	22.0152	2.11616	1.59999	45.093
AVARAGE	54.6774
SD	29.8401
Un1Cas12f1_ge4.1 (n=27)	0.136667	4.67533	5.13433	4.29533	10.66	11.9153	11.3147	1.98133	10.9113	4.288	0.31	4.958	0.128667	5.53622	31.1203	9.28604	19.5175	56.6788	0.870035	13.089	60.6432	1.05077	1.4541	44.5908	50.0294	12.1148	0.297536
AVARAGE	13.9625
SD	18.1049
enRhCas12f1 (n=61)	1.30433	59.249	0.88	13.208	0.696667	2.81767	1.614	1.828	8.046	3.47367	8.43467	32.2503	87.756	16.4517	0.122667	0.176667	14.3853	69.575	31.0683	1.07433	4.042	32.5803	0.155	15.8843	70.7227	0.249333	14.144	0.159	1.983	2.89467	18.2347	37.94	15.7293	22.317	3.59933	9.53133	11.1197	31.7787	1.78967	33.1202	2.75854	43.3993	0.0497805	72.0594	11.5396	22.8094	4.70243	3.80864	1.07286
AVARAGE	23.2521
SD	26.8078
	Fold Change
enOsCas12f1/Un1Cas12f1_ge4.1	3.91602
enRhCas12f1/Un1Cas12f1_ge4.1	1.66532
[truncated: 12 more columns]

## Sheet: Fig. 5
Fig. 5a. Mismatched tolerance of enOsCas12f1 at PCSK9-sg3					Fig. 5b. Mismatched tolerance of enRhCas12f1 at PCSK9-sg32
mismatched sgRNAs	indels				mismatched sgRNAs	indels
	replicate1	replicate2	replicate3			replicate1	replicate2	replicate3
matched	68.9283	75.009	73.7166		matched	83.2394	77.6035	78.5682
1	52.0317	47.3497	46.201		1	2.16588	2.83962	3.39381
3	9.41818	8.53973	9.6778		3	0.183643	0.52317	0.159433
5	15.1498	11.0411	11.4565		5	10.2605	9.97044	9.67622
7	82.1515	77.6418	72.2384		7	0.17861	0.1332	0.16561
9	74.4762	72.7202	84.1083		9	8.87346	9.85116	9.20893
11	0.132053	0.119241	0.782427		11	2.69451	2.60354	2.78526
13	84.72	86.6132	88.5089		13	9.67151	9.6975	10.4143
15	45.0976	50.1106	49.9937		15	4.26471	4.49318	3.26334
17	68.9146	68.0541	65.846		17	1.46049	1.4681	1.37605
19	62.3619	68.6356	65.0737		19	36.0275	32.6514	34.1518
matched	70.9123	72.5666	76.5187		1/2	0.13315	0.127741	0.132819
1/2	0.315833	0.575555	0.130421		3/4	0.145865	0.131091	0.140913
3/4	0.663384	0.53739	0.472154		5/6	0.128725	0.147537	0.127169
5/6	0.137573	0.117462	0.101526		7/8	0.135269	0.148208	0.138448
7/8	0.155454	0.116164	0.375795		9/10	0.137688	0.132198	0.132557
9/10	0.263778	0.336902	0.100002		11/12	0.1388	0.140261	0.129759
11/12	0.154477	0.104996	0.104462		13/14	0.138537	0.125667	0.120002
13/14	0.134931	0.399568	0.174853		15/16	0.371247	0.26407	0.294559
15/16	15.8301	16.2144	14.3853		17/18	0.527803	0.654995	0.371944
17/18	62.473	70.5604	67.5428		19/20	30.7571	38.8922	33.4898
19/20	84.8664	57.3335	59.4321
Fig. 5c. Indels at in silico predicted off-target sites
P2RX5	on			OT1			OT2			OT3			OT4			OT5			OT6			OT7			OT8			OT9			OT10
	replicate1	replicate2	replicate3	replicate1	replicate2	replicate3	replicate1	replicate2	replicate3	replicate1	replicate2	replicate3	replicate1	replicate2	replicate3	replicate1	replicate2	replicate3	replicate1	replicate2	replicate3	replicate1	replicate2	replicate3	replicate1	replicate2	replicate3	replicate1	replicate2	replicate3	replicate1	replicate2	replicate3
LbCas12a	86.0587	86.344	86.0024	0.383917	0.434342	0.38267	0.199974	0.197073	0.175283	0.0600703	0.0589891	0.0776368	0.0646149	0.0599696	0.0550347	0.107065	0.0939037	0.0890768	0.403155	0.466738	0.375351	0.166122	0.311558	0.153023	0.10303	0.0727842	0.1026	0.0523267	0.0753669	0.0649028	0.0989628	0.0856613	0.0720379
enOsCas12f1	79.5197	81.3781	76.4883	0.400166	0.397188	0.455483	0.180753	0.178302	0.173136	0.0689328	0.0678566	0.0674814	0.0471124	0.0531565	0.0504752	0.0977756	0.104964	0.0846602	0.468556	0.394779	0.451768	0.319534	0.187005	0.230003	0.0923295	0.153315	0.0891617	0.0587934	0.063001	0.0499388	0.0856227	0.0721501	0.0890135
Un1Cas12f1_ge4.1	48.0797	52.9327	48.698	0.391784	0.452426	0.377699	0.178324	0.198322	0.181851	0.0783101	0.0771643	0.0540903	0.0537795	0.049049	0.0550118	0.230898	0.0870446	0.167062	0.394791	0.49729	0.416973	0.235069	0.136991	0.198619	0.0594674	0.0925552	0.0845543	0.061171	0.0713126	0.0579281	0.104354	0.154056	0.0694605
293T control	0.0858781	0.0711196	0.064506	0.391948	0.374711	0.456381	0.175283	0.17039	0.171378	0.0988922	0.0502395	0.0548347	0.0489409	0.0479389	0.0592652	0.0988844	0.103225	0.105845	0.401947	0.43112	0.398252	0.198102	0.254029	0.242134	0.0665792	0.107579	0.0762524	0.0682025	0.044113	0.0520351	0.0985164	0.0985419	0.101183
NLRC4	on			OT1			OT2			OT3			OT4			OT5
	replicate1	replicate2	replicate3	replicate1	replicate2	replicate3	replicate1	replicate2	replicate3	replicate1	replicate2	replicate3	replicate1	replicate2	replicate3	replicate1	replicate2	replicate3
LbCas12a	96.986	96.254	95.8243	0.053881	0.0378526	0.033113	0.0626947	0.0563798	0.0583776	0.326501	0.234106	0.267033	0.89	0.84	0.89	0.00165	0.00282	0.0023
enOsCas12f1	87.7664	85.7081	84.1012	0.0400807	0.0492387	0.06145	0.045715	0.0644646	0.0782493	0.313184	0.243222	0.348519	0.98	0.87	0.98	0.00208	0.0016	0.00246
Un1Cas12f1_ge4.1	86.3421	82.43	85.6324	0.0516886	0.0622902	0.0437526	0.0586516	0.0634586	0.0623457	0.526828	0.243901	0.262152	0.84	0.79	0.84	0.00183	0.00174	0.00162
293T control	0.105075	0.0996258	0.102564	0.0410701	0.0420436	0.0424768	0.0485783	0.0612272	0.0423239	0.449629	0.443908	0.429741	0.93	1	0.93	0.00183	0.00148	0.002
intergenic	on			OT1			OT2			OT3			OT4
	replicate1	replicate2	replicate3	replicate1	replicate2	replicate3	replicate1	replicate2	replicate3	replicate1	replicate2	replicate3	replicate1	replicate2	replicate3
LbCas12a	93.749	91.5907	92.0296	0.036376	0.0295854	0.0283765	0.0958708	0.089203	0.156235	0.0807228	0.0579583	0.0642138	0.00085	0.00065	0.00066
enOsCas12f1	86.9572	87.4359	86.1037	0.0282569	0.03554	0.0280348	0.0966012	0.0986936	0.0762106	0.0555934	0.0594913	0.0652229	0.00064	0.00066	0.00061
Un1Cas12f1_ge4.1	67.3534	57.7975	58.9757	0.091744	0.026783	0.0362524	0.0693425	0.0995085	0.055886	0.349737	0.312821	0.481794	0.00058	0.00068	0.00061
control	0.195346	0.100787	0.187852	0.0240149	0.0260903	0.0216399	0.0720264	0.11046	0.0940494	0.0536567	0.0622007	0.095169	0.00066	0.0007	0.00085
CLIC4	on			OT1			OT2			OT3			OT4			OT5			OT6			OT7
	replicate1	replicate2	replicate3	replicate1	replicate2	replicate3	replicate1	replicate2	replicate3	replicate1	replicate2	replicate3	replicate1	replicate2	replicate3	replicate1	replicate2	replicate3	replicate1	replicate2	replicate3	replicate1	replicate2	replicate3
LbCas12a	95.3281	97.1811	96.6944	0.0321299	0.040207	0.0264434	0.101902	0.108888	0.108183	0.0879414	0.107002	0.0703416	0	0	0	0.31081	0.229498	0.291351	0.0977143	0.117328	0.139513	0.033998	0.0228768	0.0499664
enOsCas12f1	96.6788	97.1506	96.6971	0.0258216	0.0313404	0.0356921	0.104654	0.0908758	0.0995226	0.0941826	0.111182	0.102178	0	0	0	0.177569	0.181582	0.210937	0.36138	0.121487	0.871496	3.93817	4.24637	5.41225
Un1Cas12f1_ge4.1	65.3818	37.1474	42.9412	0.0306347	0.0401743	0.0299945	0.12843	0.0997034	0.110988	0.0594754	0.103604	0.0939878	0	0	0	0.230635	0.190405	0.18849	0.151855	0.151172	0.0802302	0.0508388	0.0313475	0.0299026
control	0.0917258	0.0854991	0.0830841	0.0332148	0.0333314	0.0411007	0.0607533	0.0740698	0.110154	0.100467	0.0894575	0.107557	0	0	0	0.243179	0.190394	0.209184	0.0908976	0.0893203	0.0884676	0.0203844	0.0261211	0.0204303
Fig. 5e. Percentages of translocation, germline, editing efficiency calculated by PEM-seq
On target	Cas proteins	Editiing efficiency	Germline	Translocation
Target 36	enOsCas12f1	62.26	30.71	7.03
	Un1Cas12f1_ge4.1	75.36	16.2	8.44
	LbCas12a	70.75	20.03	9.22
	SpCas9	66.55	25.26	8.19
TTR	enRhCas12f1	58.13	41.28	0.59
	SpCas9	33.26	64.41	2.33

## Sheet: Fig. 6
Fig. 6g. Percentage of recovered dystrophin (%)
Samples	replicate1	replicate2	replicate3	replicate4	replicate5	replicate6
KO	0.153865
enOsCas12f1	9.23132	13.6141	3.39716	5.65361	6.85069	5.8913
Fig. 6i. Percentage of dystrophin positive fibers (%)
Samples	replicate1	replicate2	replicate3
Control	0.05	0.12	0.5
enOsCas12f1	15.26	12.25	7.3
Control	0.01	0.05	0.18
DD-enOsCas12f1 (-TMP)	0.15	0.23	0.22
DD-enOsCas12f1 (+TMP)	7.56	5.26	10.12
Fig. 6j. GFP silencing activity of miniCRISPRoff-v1~v4 and CRISPRoff-v2
	% of GFP off cells
	mini-v1			mini-v2			mini-v3			mini-v4			CRISPRoff-v2			mini-v4_NT
	replicate1	replicate2	replicate3	replicate1	replicate2	replicate3	replicate1	replicate2	replicate3	replicate1	replicate2	replicate3	replicate1	replicate2	replicate3	replicate1	replicate2	replicate3
1	0	0	0	0	0	0	0	0	0	0	0	0	0	0	0	0	0	0
5	29.2	27.1	28.7	3.02	2.94	3.58	24.4	23.5	24.6	34.5	33.5	34.5	51.9	51.6	51.2	3.47	3.53	3.57
7	29.1	26.8	27.5	1.26	1.3	1.22	25.9	24.9	25	19.1	28.7	26.5	56.8	56.5	56.2	2.43	2.26	2.45
10	14.9	12.2	13.3	0.2	0.19	0.19	12.6	11.2	12.5	6.42	13.5	11.9	11.7	12.8	13.6	0.14	0.16	0.24
15	9.76	8.55	8.65	0.2	0.43	0.49	10.5	9.81	11	4.27	8.36	9.23	4.79	5.46	6.48	0.64	0.75	0.2
20	9.06	7.65	8.22	0.62	0.69	0.61	8.8	8.14	9.14	3.38	7.92	7.2	2.31	4.6	4.21	0.78	0.57	0.58
25	9.35	7.1	8.06	0.75	0.6	0.23	9.01	7.88	8.36	4.53	8.72	7.81	4.18	4.27	4.5	0.49	0.52	0.44
30	8.5	7.22	7.78	0.39	0.74	0.77	7.82	7.63	8.19	3.8	7.79	6.96	2.6	3.31	3.42	0.68	0.72	0.74
Fig. 6m. GFP activation efficiencies of denOsCas12f1-VRP
denOsCas12f1-VPR	% of GFP+ cells / mCherry+ cells
	NT			+ sgRNA
	replicate1	replicate2	replicate3	replicate1	replicate2	replicate3
	0.31	0.2	0.25	82.7	84.2	83.2

## Sheet: Supplementary Fig. 1
Supplementary Fig. 1f. Screen for functional Cas12f1 in HEK293T cells
Cas12f1s	% of GFP+ cells / mCherry+ cells
	NT			+ sgRNA
	replicate1	replicate2	replicate3	replicate1	replicate2	replicate3
CpCas12f1	0.26	0.19	0.37	0.22	0.19	0.094
Bc1Cas12f1	0.6	0.35	0.39	0.41	0.43	0.66
CdCas12f1	0.2	0.066	0.039	0.29	0.24	0.28
Cs1Cas12f1	0.28	0.19	0.56	0.49	0.38	0.32
Bc2Cas12f1	0.12	0.069	0.067	0	0.025	0
AoCas12f1	0.32	0.51	0.67	0.076	0.082	0.1
ScCas12f1	0.21	0.19	0.16	0.14	0.26	0.046
MsCas12f1	0.36	0.2	0.17	0.19	0.21	0.32
CrCas12f1	0.06	0.062	0.13	0.16	0.16	0.11
Ob1Cas12f1	0.6	0.55	0.72	0.32	0.33	0.29
EsCas12f1	0.37	0.32	0.26	0.14	0.27	0.26
SvCas12f1	0.26	0.26	0.18	0.22	0.25	0.29
OpbCas12f1	0.24	0.22	0.32	0.14	0.15	0.14
Cb5Cas12f1	0.15	0.048	0.098	0.07	0.022	0.045
Pt1Cas12f1	0.31	0.1	0.059	0.11	0.019	0.062
CnCas12f1	0.16	0.25	0.13	7.99	8.1	6.44
Cb2Cas12f1	0.46	0.25	0.24	0.24	0.33	0.33
RhgCas12f1	0.3	0.048	0.31	0.078	0.16	0.16
Ob2Cas12f1	0.12	0.02	0.047	0.022	0	0.053
Ob3Cas12f1	0.14	0.19	0.12	2.17	2.1	2.97
BtCas12f1	0.18	0.22	0.11	0.024	0.096	0.047
CiCas12f1	0.21	0.13	0.1	0.25	0.18	0.11
BfCas12f1	0.39	0.086	0.29	0.022	0.049	0.026
Pt2Cas12f1	0.1	1.19	0.94	10.7	12.2	15.5
Cb3Cas12f1	0.4	1.45	0.92	0.38	0.62	0.53
Cb4Cas12f1	0.4	0.21	0.12	0.39	0.93	1.04
BsCas12f1	0.083	0.11	0.082	11.3	9.23	9.18
PhCas12f1	0.17	0.2	0.13	0.075	0.18	0.11
Un2Cas12f1	0.3	0.11	0.063	0.19	0.13	0.28
Un1Cas12f1	0.18	0.14	0.023	27.6	27.4	28.7
SpCas12f1	0.07	0.24	0.13	0.31	0.24	0.33
AsCas12f1	0.1	0.17	0.072	9.9	11.2	13.1

## Sheet: Supplementary Fig. 2
Supplementary Fig. 2. Indel frequency induced by Cas12f1 in human cells
loci	Cas12f	indels
		replicate1	replicate2
PCSK9_1	OsCas12f1	3	9.6
PCSK9_2		0	0
PCSK9_3		10.8	9.3
PCSK9_1	HsCas12f1	2.3	4.5
PCSK9_2		2.6	2.9
PCSK9_3		1.3	0.2
PCSK9_1	CbCas12f1	4.5	2
PCSK9_2		0.1	2.5
PCSK9_3		0.5	0.3
PCSK9_7	Un1Cas12f1	0	0.5
PCSK9_8		NA	2.5
PCSK9_9		3	0.5
TTR_1	OsCas12f1	3.1	2.6
TTR_2		5.4	1.6
TTR_3		5.6	6
TTR_1	HsCas12f1	NA	5.1
TTR_2		1.7	1.7
TTR_3		7.7	5.6
TTR_1	CbCas12f1	2.1	NA
TTR_2		1.8	1.3
TTR_3		8.6	6.5
TTR_14	Un1Cas12f1	1.3	0.9
TTR_15		1.5	0.7
TTR_16		1.7	2.4
DMD_3	OsCas12f1	15.6	16.2
DMD_4		18.8	19.5
DMD_18		19.3	18.9
DMD_3	HsCas12f1	14.3	18
DMD_4		16.6	17.7
DMD_18		20.1	NA
DMD_3	CbCas12f1	13.1	10.4
DMD_4		13.4	17.4
DMD_18		17.6	19.3
DMD_7	Un1Cas12f1	NA	13
DMD_19		17	15.8
DMD_20		17.4	17.7
DNMT1_1	OsCas12f1	9.7	7.5
DNMT1_2		5.6	4.7
DNMT1_3		5.9	5.3
DNMT1_1	HsCas12f1	13.2	8.3
DNMT1_2		2.9	1
DNMT1_3		12.9	10.5
DNMT1_1	CbCas12f1	4.3	6.9
DNMT1_2		4.5	5.6
DNMT1_3		3.9	2.5
DNMT1_4	Un1Cas12f1	6.1	4.2
DNMT1_5		1.3	4.7
TTR_21	RhCas12f1	4.2	3
TTR_22		0.3	1.3
TTR_23		4.6	5.5
TTR_24		1.7	1.7
TTR_31		7	4.3

## Sheet: Supplementary Fig. 3
Supplementary Fig. 3a. Spacer length for OsCas12f1					Supplementary Fig. 3b. Spacer length for RhCas12f1
Spcer length	% of GFP+ cells / BFP+mCherry+ cells				Spcer length	% of GFP+ cells / BFP+mCherry+ cells
	replicate1	replicate2	replicate3			replicate1	replicate2	replicate3
10nt	0.35	0.22	0.23		10nt	0.64	0.76	0.88
12nt	0.3	0.27	0.37		12nt	0.48	0.28	0.37
14nt	0.49	0.54	0.3		14nt	0.56	0.59	0.58
16nt	24.4	28	28		16nt	17.1	14.2	17
18nt	42.6	45.9	36.7		18nt	32.5	33.6	30.4
20nt	42.1	41.4	42.4		20nt	60.2	60.7	58.1
22nt	31.4	19.4	32.3		22nt	39.1	40.2	46.7
24nt	16	17	15.4		24nt	43.6	42.6	45.7
26nt	12.8	9.64	10.9		26nt	39.8	38.7	39.6
28nt	14	15.5	13.9		28nt	37	39	41
30nt	5.7	7.26	7.5		30nt	18.7	20.6	19.7
32nt	8.76	9.43	9.67		32nt	24.3	20.1	21.9
34nt	10.9	10	11.3		34nt	14.9	16.9	19.8
36nt	2.91	3.31	2.46		36nt	7.01	5.19	9.15
38nt	1.42	2.08	1.63		38nt	19.4	21.8	22.1
40nt	1.85	1.93	1.72		40nt	18.7	19.9	23.3
42nt	2.27	1.68	2.1		42nt	24.2	24.9	24.7
44nt	1.6	1.7	1.75		44nt	11.6	9.89	10.5
46nt	1.1	1.7	1.15		46nt	14.6	13.3	12.5
48nt	1.03	1.1	1.05		48nt	14.8	19.1	18.8
50nt	0.95	1	1.16		50nt	6.26	9.56	10.5
NT	0.45	0.46	0.65		NT	0.21	0.4	0.5
Supplementary Fig. 3d. Active sites of OsCas12f1					Supplementary Fig. 3e. Active sites of RhCas12f1
	% of GFP+ cells / BFP+mCherry+ cells					% of GFP+ cells / BFP+mCherry+ cells
	replicate1	replicate2	replicate3			replicate1	replicate2	replicate3
OsCas12f1	45.5	43.9	45		RhCas12f1	64.8	65.7	64.8
D228A	0.082	0.083	0.054		D210A	0.22	0.36	0.14
D406A	0.42	0.33	0.32		D388A	0.46	0.62	0.63
NT	0.53	0.55	0.4		NT	0.17	0.065	0.27

## Sheet: Supplementary Fig. 8
Supplementary Fig. 7a. Saturation mutagenesis analysis at D52 site of OsCas12f1					Supplementary Fig. 7b. Combination of Os-D52R and Os-sg1.1					Supplementary Fig. 7c. Increased EGFP activation efficiency by 2nd round sgRNA engineering					Supplementary Fig. 7d. Increased EGFP activation efficiency by 2nd round sgRNA engineering
Cas12f1 mutant	% of GFP+ cells / BFP+mCherry+ cells				OsCas12f1 variants	% of GFP+ cells / BFP+mCherry+ cells				OsCas12f1 variants	% of GFP+ cells / BFP+mCherry+ cells				OsCas12f1 variants	% of GFP+ cells / BFP+mCherry+ cells
D52A	45.2					replicate1	replicate2	replicate3			replicate1	replicate2	replicate3			replicate1	replicate2	replicate3
D52N	42.8				Os-D52R	47.9	47.9	48.1		Os-sg2.1	72.1	72	73		Os-sg2.1	81.8	82.2	83.1
D52C	47.2				Os-sg1.1	62.3	61.6	60.9		Os-sg2.2	67.3	57.6	61.4		Os-sg2.2	79.4	78.2	80.4
D52E	41.8				Os-D52R+Os-sg1.1	68.1	71.8	68.5		Os-sg2.3	73.5	62.2	61		Os-sg2.3	89.1	87.2	81.2
D52Q	11.5				WTOsCas12f1	42.2	41.9	41.1		Os-sg2.4	69.7	68.5	70.5		Os-sg2.4	80.8	82.2	82.1
D52G	39.7				SpCas9	49.3	46.6	48.6		Os-sg2.5	75.1	70.9	73		Os-sg2.5	84.8	80.3	78.5
D52H	43.8				Un1Cas12f1_ge4.1	32.8	34.2	33.7		Os-sg2.6	75.5	75.9	77		Os-sg2.6	88.2	89.2	89.1
D52I	47.6				NT	0.18	0.051	0.15		Os-sg2.7	77.3	77.6	77.4		Os-sg2.7	89.2	90.8	88
D52L	44.6									Os-sg2.8	79.7	77.5	77.9		Os-sg2.8	91	91.1	89.7
D52K	44.6									Os-sg2.9	76.6	75.7	73.9		Os-sg2.9	87.5	86.7	87.6
D52M	41.6									Os-sg2.10	70.1	69.8	67.4		Os-sg2.12	84.2	85.7	83
D52F	46									Os-sg2.11	68.4	70.1	68.7		Os-sg2.13	90.4	90.4	90.2
D52P	29.3									Os-sg2.12	74.3	74.2	73.1		WTOsCas12f1	50.1	50.2	50.9
D52S	7.52									Os-sg2.13	72.7	75.2	77.6		SpCas9	68.2	67.3	67.2
D52T	42.1									WTOsCas12f1	43.6	42.4	44		Os-D52R+Os-sg1.1	82.3	83.5	79.7
D52W	47.6									Os-D52R+Os-sg1.1	71.4	71.8	71.2		NT	0.31	0.33	0.31
D52Y	41.8									SpCas9	55.1	51.7	51.4		Target: CTTC-ttgtgctggacggtgacgta
D52V	46.7									Un1Cas12f1_ge4.1	35.1	33.9	31.8
D52R	50.4									NT	0.53	0.55	0.4
OsCas12f1	42									Target: TTTC–CCATTACAGTAGGAGCATAC
Supplementary Fig. 7e. Increased EGFP activation efficiency by 2nd round sgRNA engineering					Supplementary Fig. 7f. Increased EGFP activation efficiency by 2nd round sgRNA engineering					Supplementary Fig. 7g. Increased EGFP activation efficiency by enOsCas12f1					Supplementary Fig. 7h. Efficiency of enOsCas12f1 at endogenous DMD locus
OsCas12f1 variants	% of GFP+ cells / BFP+mCherry+ cells				OsCas12f1 variants	% of GFP+ cells / BFP+mCherry+ cells				OsCas12f1 variants	% of GFP+ cells / BFP+mCherry+ cells				OsCas12f1 variants	indels %
	replicate1	replicate2	replicate3			replicate1	replicate2	replicate3			replicate1	replicate2				replicate1	replicate2	replicate3
Os-sg2.1	52.3	52.7	52		Os-sg2.1	57.6	54	51.5		Q46R	54.5	51.5			OsCas12f1	5.4	7.1	8
Os-sg2.2	53.8	53.4	51.1		Os-sg2.2	50.3	51.2	56.4		Q50R	63.3	67.5			D52R/T132R	27.4	23	23.9
Os-sg2.3	55.1	54.8	56.5		Os-sg2.3	47.8	49.3	50.2		S56R	73	74.1			Os-sg2.6	25.9	23.3	24
Os-sg2.4	52.5	51.9	50.5		Os-sg2.4	58.2	56.4	55		E71R	64.2	61.1			enOsCas12f1	64	64.9	63.2
Os-sg2.5	49.1	48.4	48.7		Os-sg2.5	53.8	53.8	55		M127R	74.7	75.8
Os-sg2.6	55.2	58.4	57.8		Os-sg2.6	54	55	54.5		T132R	79.6	78.9
Os-sg2.7	54.8	55.5	54.6		Os-sg2.7	66	62.8	58.8		Os-D52R+Os-sg2.6	49.7	48.4			Supplementary Fig. 7i. Efficiency of enRhCas12f1 at endogenous PCSK9 locus
Os-sg2.8	52.6	50.4	52.3		Os-sg2.8	60.2	61	64.4		NT	0.43	0.45			Cas proteins	indels %
Os-sg2.9	46.4	47.6	46.9		Os-sg2.9	65.4	57.3	61.3								replicate1	replicate2	replicate3
Os-sg2.12	48.6	46.4	45.1		Os-sg2.12	54.9	57	57.8							RhCas12f1	34.8	37.7	35.4
Os-sg2.13	51	54.1	53.2		Os-sg2.13	64.3	66.5	66.3							L270R	57.9	57.9	61.6
WTOsCas12f1	19.5	20	19.9		WTOsCas12f1	19.4	18.5	17.7							Rh-sg0.6	42.4	36.6	31.4
Un1Cas12f1_ge4.1	2.32	1.93	1.78		Os-D52R+Os-sg1.1	55.5	54.8	54.9							enRhCas12f1	55	57.2	61.8
NT	0.14	0.083	0.14		Un1Cas12f1_ge4.1	2.32	1.93	1.78							SpCas9	92.1	92.9	89.7
Target:TTTC-attggctttgatttccctag					NT	0.44	0.28	0.22
					Target: TTTC-cctagggtccagcttcaaat

[truncated: 2 more sheets: Supplementary Fig. 11, Supplementary Fig. 12]
